# Supplementary material for: Specific RNA structures and elements in the 5′-UTR of the SARS-CoV-2 genome and subgenomic RNA are critical for its infection
Source: Genes Dis. 2026 Jan 7;13(6):102030. doi: 10.1016/j.gendis.2026.102030 (PMC13380148; doi:10.1016/j.gendis.2026.102030)
Supplement: Multimedia component 3 [file mmc3.xlsx]

## Sheet: Table S1
Supplementary Table 1. 5'-UTR characteristics of the SARS-CoV-2 transcripts
Classification	Transcript	ORF	Length (nt)	Sequence
gRNA	gRNA	ORF1a and ORF1ab	265	ATTAAAGGTTTATACCTTCCCAGGTAACAAACCAACCAACTTTCGATCTCTTGTAGATCTGTTCTCTAAACGAACTTTAAAATCTGTGTGGCTGTCACTCGGCTGCATGCTTAGTGCACTCACGCAGTATAATTAATAACTAATTACTGTCGTTGACAGGACACGAGTAACTCGTCTATCTTCTGCAGGCTGCTTACGGTTTCGTCCGTGTTGCAGCCGATCATCAGCACATCTAGGTTTCGTCCGGGTGTGACCGAAAGGTAAG
sgRNA	ORF6-RNA	ORF6	230	ATTAAAGGTTTATACCTTCCCAGGTAACAAACCAACCAACTTTCGATCTCTTGTAGATCTGTTCTCTAAACGAACGCTTTCTTATTACAAATTGGGAGCTTCGCAGCGTGTAGCAGGTGACTCAGGTTTTGCTGCATACAGTCGCTACAGGATTGGCAACTATAAATTAAACACAGACCATTCCAGTAGCAGTGACAATATTGCTTTGCTTGTACAGTAAGTGACAACAG
sgRNA	ORF7b-RNA	ORF7b	151	ATTAAAGGTTTATACCTTCCCAGGTAACAAACCAACCAACTTTCGATCTCTTGTAGATCTGTTCTCTAAACGAACTTTACTCTCCAATTTTTCTTATTGTTGCGGCAATAGTGTTTATAACACTTTGCTTCACACTCAAAAGAAAGACAGA
sgRNA	M-RNA	Membrane protein	119	ATTAAAGGTTTATACCTTCCCAGGTAACAAACCAACCAACTTTCGATCTCTTGTAGATCTGTTCTCTAAACGAACTAAATATTATATTAGTTTTTCTGTTTGGAACTTTAATTTTAGCC
sgRNA	N-RNA	Nucleocapsid	83	ATTAAAGGTTTATACCTTCCCAGGTAACAAACCAACCAACTTTCGATCTCTTGTAGATCTGTTCTCTAAACGAACAAACTAAA
sgRNA	E-RNA	Envelope protein	77	ATTAAAGGTTTATACCTTCCCAGGTAACAAACCAACCAACTTTCGATCTCTTGTAGATCTGTTCTCTAAACGAACTT
sgRNA	S-RNA	Spike protein	76	ATTAAAGGTTTATACCTTCCCAGGTAACAAACCAACCAACTTTCGATCTCTTGTAGATCTGTTCTCTAAACGAACA
sgRNA	ORF3a-RNA	ORF3a	77	ATTAAAGGTTTATACCTTCCCAGGTAACAAACCAACCAACTTTCGATCTCTTGTAGATCTGTTCTCTAAACGAACTT
sgRNA	ORF7a-RNA	ORF7a	75	ATTAAAGGTTTATACCTTCCCAGGTAACAAACCAACCAACTTTCGATCTCTTGTAGATCTGTTCTCTAAACGAAC
sgRNA	ORF8-RNA	ORF8	75	ATTAAAGGTTTATACCTTCCCAGGTAACAAACCAACCAACTTTCGATCTCTTGTAGATCTGTTCTCTAAACGAAC

## Sheet: Table S2
Supplementary Table 2. Prediction results by IRESite
Query id	Subject id	% identity	alignment length	mismatches	gap openings	q. start	q. end	s. start	s. end	e-value	bit score
gRNA	IRESite_Id:612	93.75	16	0	1	58	72	430	415	3	24.2
gRNA	IRESite_Id:71	100	12	0	0	204	215	488	477	10	22.5
gRNA	IRESite_Id:16	88.24	17	0	1	226	240	257	273	10	22.5
gRNA	IRESite_Id:16	100	11	0	0	32	42	526	536	34	20.8
gRNA	IRESite_Id:437	100	11	0	0	73	83	475	465	34	20.8
gRNA	IRESite_Id:435	100	11	0	0	22	32	433	423	34	20.8
gRNA	IRESite_Id:39	100	11	0	0	126	136	170	180	34	20.8
gRNA	IRESite_Id:39	100	11	0	0	126	136	17	27	34	20.8
gRNA	IRESite_Id:57	100	11	0	0	108	118	1291	1281	34	20.8
gRNA	IRESite_Id:468	100	11	0	0	183	193	140	130	34	20.8
gRNA	IRESite_Id:466	100	11	0	0	183	193	140	130	34	20.8
gRNA	IRESite_Id:9	100	11	0	0	32	42	554	564	34	20.8
gRNA	IRESite_Id:17	100	11	0	0	32	42	539	549	34	20.8
gRNA	IRESite_Id:15	100	11	0	0	32	42	544	554	34	20.8
gRNA	IRESite_Id:22	100	11	0	0	32	42	562	572	34	20.8
gRNA	IRESite_Id:21	100	11	0	0	32	42	558	568	34	20.8
gRNA	IRESite_Id:14	100	11	0	0	32	42	538	548	34	20.8
gRNA	IRESite_Id:20	100	11	0	0	32	42	558	568	34	20.8
gRNA	IRESite_Id:13	100	11	0	0	32	42	501	511	34	20.8
gRNA	IRESite_Id:19	100	11	0	0	32	42	558	568	34	20.8
gRNA	IRESite_Id:12	100	11	0	0	32	42	494	504	34	20.8
gRNA	IRESite_Id:23	100	11	0	0	32	42	558	568	34	20.8
gRNA	IRESite_Id:11	100	11	0	0	32	42	520	530	34	20.8
gRNA	IRESite_Id:10	100	11	0	0	32	42	523	533	34	20.8
gRNA	IRESite_Id:610	100	11	0	0	126	136	17	27	34	20.8
gRNA	IRESite_Id:606	100	11	0	0	126	136	17	27	34	20.8
gRNA	IRESite_Id:24	100	11	0	0	32	42	558	568	34	20.8
M	IRESite_Id:65	81.25	32	0	3	76	103	227	198	0.01	31.2
M	IRESite_Id:65	81.25	32	0	3	76	103	599	570	0.01	31.2
M	IRESite_Id:612	93.75	16	0	1	58	72	430	415	1.2	24.2
M	IRESite_Id:58	82.61	23	1	1	22	41	810	788	4.1	22.5
M	IRESite_Id:435	100	11	0	0	22	32	433	423	14	20.8
M	IRESite_Id:563	87.5	16	0	1	85	98	1	16	14	20.8
M	IRESite_Id:9	100	11	0	0	32	42	554	564	14	20.8
M	IRESite_Id:244	87.5	16	0	1	85	98	717	732	14	20.8
M	IRESite_Id:632	87.5	16	0	1	85	98	277	262	14	20.8
M	IRESite_Id:17	100	11	0	0	32	42	539	549	14	20.8
M	IRESite_Id:16	100	11	0	0	32	42	526	536	14	20.8
M	IRESite_Id:15	100	11	0	0	32	42	544	554	14	20.8
M	IRESite_Id:22	100	11	0	0	32	42	562	572	14	20.8
M	IRESite_Id:21	100	11	0	0	32	42	558	568	14	20.8
M	IRESite_Id:14	100	11	0	0	32	42	538	548	14	20.8
M	IRESite_Id:20	100	11	0	0	32	42	558	568	14	20.8
M	IRESite_Id:13	100	11	0	0	32	42	501	511	14	20.8
M	IRESite_Id:19	100	11	0	0	32	42	558	568	14	20.8
M	IRESite_Id:12	100	11	0	0	32	42	494	504	14	20.8
M	IRESite_Id:23	100	11	0	0	32	42	558	568	14	20.8
M	IRESite_Id:11	100	11	0	0	32	42	520	530	14	20.8
M	IRESite_Id:10	100	11	0	0	32	42	523	533	14	20.8
M	IRESite_Id:24	100	11	0	0	32	42	558	568	14	20.8
M	IRESite_Id:563	100	10	0	0	81	90	232	223	46	19
M	IRESite_Id:244	100	10	0	0	81	90	948	939	46	19
M	IRESite_Id:109	100	10	0	0	81	90	117	108	46	19
M	IRESite_Id:109	100	10	0	0	81	90	417	408	46	19
M	IRESite_Id:437	100	10	0	0	46	55	91	100	46	19
M	IRESite_Id:322	100	10	0	0	91	100	50	41	46	19
M	IRESite_Id:124	100	10	0	0	92	101	1046	1037	46	19
M	IRESite_Id:46	100	10	0	0	88	97	18	9	46	19
M	IRESite_Id:616	100	10	0	0	77	86	50	41	46	19
M	IRESite_Id:42	100	10	0	0	97	106	179	188	46	19
M	IRESite_Id:225	100	10	0	0	7	16	676	685	46	19
M	IRESite_Id:35	100	10	0	0	15	24	92	83	46	19
M	IRESite_Id:71	100	10	0	0	73	82	1576	1567	46	19
M	IRESite_Id:71	100	10	0	0	73	82	254	245	46	19
M	IRESite_Id:57	100	10	0	0	58	67	786	777	46	19
M	IRESite_Id:366	100	10	0	0	81	90	153	144	46	19
M	IRESite_Id:365	100	10	0	0	15	24	105	96	46	19
M	IRESite_Id:415	100	10	0	0	15	24	105	96	46	19
M	IRESite_Id:414	100	10	0	0	15	24	105	96	46	19
M	IRESite_Id:215	100	10	0	0	92	101	1049	1040	46	19
M	IRESite_Id:214	100	10	0	0	92	101	1049	1040	46	19
M	IRESite_Id:211	100	10	0	0	7	16	676	685	46	19
M	IRESite_Id:210	100	10	0	0	7	16	676	685	46	19
M	IRESite_Id:413	100	10	0	0	15	24	105	96	46	19
M	IRESite_Id:410	100	10	0	0	15	24	105	96	46	19
M	IRESite_Id:25	100	10	0	0	15	24	93	84	46	19
M	IRESite_Id:484	100	10	0	0	15	24	93	84	46	19
M	IRESite_Id:314	100	10	0	0	81	90	417	408	46	19
M	IRESite_Id:315	100	10	0	0	81	90	417	408	46	19
M	IRESite_Id:489	100	10	0	0	91	100	112	103	46	19
M	IRESite_Id:500	100	10	0	0	91	100	50	41	46	19
M	IRESite_Id:496	100	10	0	0	91	100	312	303	46	19
M	IRESite_Id:490	100	10	0	0	91	100	312	303	46	19
M	IRESite_Id:494	100	10	0	0	91	100	13	4	46	19
M	IRESite_Id:403	100	10	0	0	15	24	105	96	46	19
M	IRESite_Id:404	100	10	0	0	15	24	105	96	46	19
M	IRESite_Id:355	100	10	0	0	15	24	93	84	46	19
M	IRESite_Id:27	100	10	0	0	15	24	37	28	46	19
M	IRESite_Id:32	100	10	0	0	15	24	92	83	46	19
M	IRESite_Id:33	100	10	0	0	15	24	92	83	46	19
M	IRESite_Id:34	100	10	0	0	15	24	92	83	46	19
M	IRESite_Id:634	100	10	0	0	15	24	92	83	46	19
M	IRESite_Id:635	100	10	0	0	15	24	92	83	46	19
M	IRESite_Id:486	100	10	0	0	81	90	117	108	46	19
M	IRESite_Id:317	100	10	0	0	92	101	1060	1051	46	19
M	IRESite_Id:472	100	10	0	0	81	90	120	111	46	19
N	IRESite_Id:612	93.75	16	0	1	58	72	430	415	0.79	24.2
N	IRESite_Id:620	93.75	16	0	1	63	77	168	183	0.79	24.2
N	IRESite_Id:58	82.61	23	1	1	22	41	810	788	2.6	22.5
N	IRESite_Id:628	100	11	0	0	73	83	106	96	8.9	20.8
N	IRESite_Id:435	100	11	0	0	22	32	433	423	8.9	20.8
N	IRESite_Id:9	100	11	0	0	32	42	554	564	8.9	20.8
N	IRESite_Id:17	100	11	0	0	32	42	539	549	8.9	20.8
N	IRESite_Id:16	100	11	0	0	32	42	526	536	8.9	20.8
N	IRESite_Id:15	100	11	0	0	32	42	544	554	8.9	20.8
N	IRESite_Id:22	100	11	0	0	32	42	562	572	8.9	20.8
N	IRESite_Id:21	100	11	0	0	32	42	558	568	8.9	20.8
N	IRESite_Id:14	100	11	0	0	32	42	538	548	8.9	20.8
N	IRESite_Id:20	100	11	0	0	32	42	558	568	8.9	20.8
N	IRESite_Id:13	100	11	0	0	32	42	501	511	8.9	20.8
N	IRESite_Id:19	100	11	0	0	32	42	558	568	8.9	20.8
N	IRESite_Id:12	100	11	0	0	32	42	494	504	8.9	20.8
N	IRESite_Id:23	100	11	0	0	32	42	558	568	8.9	20.8
N	IRESite_Id:11	100	11	0	0	32	42	520	530	8.9	20.8
N	IRESite_Id:10	100	11	0	0	32	42	523	533	8.9	20.8
N	IRESite_Id:24	100	11	0	0	32	42	558	568	8.9	20.8
N	IRESite_Id:435	100	10	0	0	70	79	446	437	30	19
N	IRESite_Id:437	100	10	0	0	46	55	91	100	30	19
N	IRESite_Id:225	100	10	0	0	7	16	676	685	30	19
N	IRESite_Id:35	100	10	0	0	15	24	92	83	30	19
N	IRESite_Id:103	100	10	0	0	73	82	833	824	30	19
N	IRESite_Id:57	100	10	0	0	58	67	786	777	30	19
N	IRESite_Id:365	100	10	0	0	15	24	105	96	30	19
N	IRESite_Id:415	100	10	0	0	15	24	105	96	30	19
N	IRESite_Id:414	100	10	0	0	15	24	105	96	30	19
N	IRESite_Id:211	100	10	0	0	7	16	676	685	30	19
N	IRESite_Id:210	100	10	0	0	7	16	676	685	30	19
N	IRESite_Id:413	100	10	0	0	15	24	105	96	30	19
N	IRESite_Id:410	100	10	0	0	15	24	105	96	30	19
N	IRESite_Id:25	100	10	0	0	15	24	93	84	30	19
N	IRESite_Id:484	100	10	0	0	15	24	93	84	30	19
N	IRESite_Id:114	100	10	0	0	73	82	834	825	30	19
N	IRESite_Id:132	100	10	0	0	73	82	838	829	30	19
N	IRESite_Id:403	100	10	0	0	15	24	105	96	30	19
N	IRESite_Id:404	100	10	0	0	15	24	105	96	30	19
N	IRESite_Id:355	100	10	0	0	15	24	93	84	30	19
N	IRESite_Id:113	100	10	0	0	73	82	834	825	30	19
N	IRESite_Id:27	100	10	0	0	15	24	37	28	30	19
N	IRESite_Id:32	100	10	0	0	15	24	92	83	30	19
N	IRESite_Id:33	100	10	0	0	15	24	92	83	30	19
N	IRESite_Id:34	100	10	0	0	15	24	92	83	30	19
N	IRESite_Id:634	100	10	0	0	15	24	92	83	30	19
N	IRESite_Id:635	100	10	0	0	15	24	92	83	30	19
N	IRESite_Id:121	100	10	0	0	73	82	656	647	30	19
N	IRESite_Id:125	100	10	0	0	73	82	834	825	30	19
N	IRESite_Id:435	100	9	0	0	70	78	109	101	100	17.3
N	IRESite_Id:9	100	9	0	0	19	27	284	292	100	17.3
N	IRESite_Id:17	100	9	0	0	19	27	284	292	100	17.3
N	IRESite_Id:22	100	9	0	0	19	27	292	300	100	17.3
N	IRESite_Id:21	100	9	0	0	19	27	288	296	100	17.3
N	IRESite_Id:14	100	9	0	0	19	27	268	276	100	17.3
N	IRESite_Id:20	100	9	0	0	19	27	288	296	100	17.3
N	IRESite_Id:19	100	9	0	0	19	27	288	296	100	17.3
N	IRESite_Id:12	100	9	0	0	19	27	224	232	100	17.3
N	IRESite_Id:23	100	9	0	0	19	27	288	296	100	17.3
N	IRESite_Id:10	100	9	0	0	19	27	253	261	100	17.3
N	IRESite_Id:24	100	9	0	0	19	27	284	292	100	17.3
N	IRESite_Id:103	100	9	0	0	15	23	1137	1129	100	17.3
N	IRESite_Id:111	100	9	0	0	2	10	260	268	100	17.3
N	IRESite_Id:322	100	9	0	0	17	25	53	45	100	17.3
N	IRESite_Id:322	100	9	0	0	63	71	56	64	100	17.3
N	IRESite_Id:220	100	9	0	0	73	81	672	680	100	17.3
N	IRESite_Id:26	100	9	0	0	36	44	176	184	100	17.3
N	IRESite_Id:39	100	9	0	0	63	71	57	49	100	17.3
N	IRESite_Id:37	100	9	0	0	19	27	256	264	100	17.3
N	IRESite_Id:37	100	9	0	0	19	27	284	292	100	17.3
N	IRESite_Id:71	100	9	0	0	9	17	168	176	100	17.3
N	IRESite_Id:71	100	9	0	0	9	17	168	176	100	17.3
N	IRESite_Id:310	100	9	0	0	24	32	24	16	100	17.3
N	IRESite_Id:306	100	9	0	0	24	32	24	16	100	17.3
N	IRESite_Id:311	100	9	0	0	24	32	24	16	100	17.3
N	IRESite_Id:307	100	9	0	0	24	32	24	16	100	17.3
N	IRESite_Id:312	100	9	0	0	24	32	24	16	100	17.3
N	IRESite_Id:308	100	9	0	0	24	32	24	16	100	17.3
N	IRESite_Id:313	100	9	0	0	24	32	24	16	100	17.3
N	IRESite_Id:309	100	9	0	0	24	32	24	16	100	17.3
N	IRESite_Id:318	100	9	0	0	73	81	677	685	100	17.3
N	IRESite_Id:217	100	9	0	0	73	81	677	685	100	17.3
N	IRESite_Id:463	100	9	0	0	62	70	524	516	100	17.3
N	IRESite_Id:463	100	9	0	0	32	40	828	836	100	17.3
N	IRESite_Id:431	100	9	0	0	62	70	524	516	100	17.3
N	IRESite_Id:431	100	9	0	0	32	40	828	836	100	17.3
N	IRESite_Id:301	100	9	0	0	36	44	176	184	100	17.3
N	IRESite_Id:304	100	9	0	0	36	44	176	184	100	17.3
N	IRESite_Id:300	100	9	0	0	36	44	176	184	100	17.3
N	IRESite_Id:303	100	9	0	0	36	44	176	184	100	17.3
N	IRESite_Id:305	100	9	0	0	36	44	176	184	100	17.3
N	IRESite_Id:302	100	9	0	0	36	44	176	184	100	17.3
N	IRESite_Id:299	100	9	0	0	36	44	176	184	100	17.3
N	IRESite_Id:294	100	9	0	0	36	44	176	184	100	17.3
N	IRESite_Id:298	100	9	0	0	36	44	176	184	100	17.3
N	IRESite_Id:297	100	9	0	0	36	44	176	184	100	17.3
N	IRESite_Id:296	100	9	0	0	36	44	176	184	100	17.3
N	IRESite_Id:293	100	9	0	0	36	44	364	372	100	17.3
N	IRESite_Id:274	100	9	0	0	20	28	9	17	100	17.3
N	IRESite_Id:273	100	9	0	0	20	28	104	112	100	17.3
N	IRESite_Id:439	100	9	0	0	62	70	524	516	100	17.3
N	IRESite_Id:439	100	9	0	0	32	40	828	836	100	17.3
N	IRESite_Id:459	100	9	0	0	32	40	301	309	100	17.3
N	IRESite_Id:444	100	9	0	0	32	40	165	173	100	17.3
N	IRESite_Id:445	100	9	0	0	32	40	61	69	100	17.3
N	IRESite_Id:182	100	9	0	0	24	32	24	16	100	17.3
N	IRESite_Id:183	100	9	0	0	24	32	24	16	100	17.3
N	IRESite_Id:181	100	9	0	0	24	32	24	16	100	17.3
N	IRESite_Id:200	100	9	0	0	24	32	24	16	100	17.3
N	IRESite_Id:180	100	9	0	0	24	32	24	16	100	17.3
N	IRESite_Id:201	100	9	0	0	24	32	24	16	100	17.3
N	IRESite_Id:179	100	9	0	0	24	32	24	16	100	17.3
N	IRESite_Id:163	100	9	0	0	24	32	24	16	100	17.3
N	IRESite_Id:164	100	9	0	0	24	32	24	16	100	17.3
N	IRESite_Id:162	100	9	0	0	24	32	24	16	100	17.3
N	IRESite_Id:174	100	9	0	0	24	32	24	16	100	17.3
N	IRESite_Id:176	100	9	0	0	24	32	24	16	100	17.3
N	IRESite_Id:175	100	9	0	0	24	32	24	16	100	17.3
N	IRESite_Id:173	100	9	0	0	24	32	24	16	100	17.3
N	IRESite_Id:166	100	9	0	0	24	32	24	16	100	17.3
N	IRESite_Id:168	100	9	0	0	24	32	24	16	100	17.3
N	IRESite_Id:167	100	9	0	0	24	32	24	16	100	17.3
N	IRESite_Id:165	100	9	0	0	24	32	24	16	100	17.3
N	IRESite_Id:171	100	9	0	0	24	32	24	16	100	17.3
N	IRESite_Id:172	100	9	0	0	24	32	24	16	100	17.3
N	IRESite_Id:170	100	9	0	0	24	32	24	16	100	17.3
N	IRESite_Id:177	100	9	0	0	24	32	24	16	100	17.3
N	IRESite_Id:203	100	9	0	0	24	32	24	16	100	17.3
N	IRESite_Id:160	100	9	0	0	24	32	24	16	100	17.3
N	IRESite_Id:161	100	9	0	0	24	32	24	16	100	17.3
N	IRESite_Id:159	100	9	0	0	24	32	24	16	100	17.3
N	IRESite_Id:158	100	9	0	0	24	32	24	16	100	17.3
N	IRESite_Id:155	100	9	0	0	24	32	24	16	100	17.3
N	IRESite_Id:153	100	9	0	0	24	32	24	16	100	17.3
N	IRESite_Id:178	100	9	0	0	24	32	24	16	100	17.3
N	IRESite_Id:202	100	9	0	0	24	32	24	16	100	17.3
N	IRESite_Id:526	100	9	0	0	17	25	568	576	100	17.3
N	IRESite_Id:523	100	9	0	0	17	25	36	28	100	17.3
N	IRESite_Id:18	100	9	0	0	19	27	284	292	100	17.3
N	IRESite_Id:216	100	9	0	0	73	81	677	685	100	17.3
ORFE	IRESite_Id:612	93.75	16	0	1	58	72	430	415	0.71	24.2
ORFE	IRESite_Id:58	82.61	23	1	1	22	41	810	788	2.4	22.5
ORFE	IRESite_Id:435	100	11	0	0	22	32	433	423	8	20.8
ORFE	IRESite_Id:620	92.86	14	0	1	63	75	168	181	8	20.8
ORFE	IRESite_Id:9	100	11	0	0	32	42	554	564	8	20.8
ORFE	IRESite_Id:17	100	11	0	0	32	42	539	549	8	20.8
ORFE	IRESite_Id:16	100	11	0	0	32	42	526	536	8	20.8
ORFE	IRESite_Id:15	100	11	0	0	32	42	544	554	8	20.8
ORFE	IRESite_Id:22	100	11	0	0	32	42	562	572	8	20.8
ORFE	IRESite_Id:21	100	11	0	0	32	42	558	568	8	20.8
ORFE	IRESite_Id:14	100	11	0	0	32	42	538	548	8	20.8
ORFE	IRESite_Id:20	100	11	0	0	32	42	558	568	8	20.8
ORFE	IRESite_Id:13	100	11	0	0	32	42	501	511	8	20.8
ORFE	IRESite_Id:19	100	11	0	0	32	42	558	568	8	20.8
ORFE	IRESite_Id:12	100	11	0	0	32	42	494	504	8	20.8
ORFE	IRESite_Id:23	100	11	0	0	32	42	558	568	8	20.8
ORFE	IRESite_Id:11	100	11	0	0	32	42	520	530	8	20.8
ORFE	IRESite_Id:10	100	11	0	0	32	42	523	533	8	20.8
ORFE	IRESite_Id:24	100	11	0	0	32	42	558	568	8	20.8
ORFE	IRESite_Id:437	100	10	0	0	46	55	91	100	27	19
ORFE	IRESite_Id:225	100	10	0	0	7	16	676	685	27	19
ORFE	IRESite_Id:35	100	10	0	0	15	24	92	83	27	19
ORFE	IRESite_Id:57	100	10	0	0	58	67	786	777	27	19
ORFE	IRESite_Id:365	100	10	0	0	15	24	105	96	27	19
ORFE	IRESite_Id:415	100	10	0	0	15	24	105	96	27	19
ORFE	IRESite_Id:414	100	10	0	0	15	24	105	96	27	19
ORFE	IRESite_Id:211	100	10	0	0	7	16	676	685	27	19
ORFE	IRESite_Id:210	100	10	0	0	7	16	676	685	27	19
ORFE	IRESite_Id:413	100	10	0	0	15	24	105	96	27	19
ORFE	IRESite_Id:410	100	10	0	0	15	24	105	96	27	19
ORFE	IRESite_Id:25	100	10	0	0	15	24	93	84	27	19
ORFE	IRESite_Id:484	100	10	0	0	15	24	93	84	27	19
ORFE	IRESite_Id:403	100	10	0	0	15	24	105	96	27	19
ORFE	IRESite_Id:404	100	10	0	0	15	24	105	96	27	19
ORFE	IRESite_Id:355	100	10	0	0	15	24	93	84	27	19
ORFE	IRESite_Id:27	100	10	0	0	15	24	37	28	27	19
ORFE	IRESite_Id:32	100	10	0	0	15	24	92	83	27	19
ORFE	IRESite_Id:33	100	10	0	0	15	24	92	83	27	19
ORFE	IRESite_Id:34	100	10	0	0	15	24	92	83	27	19
ORFE	IRESite_Id:634	100	10	0	0	15	24	92	83	27	19
ORFE	IRESite_Id:635	100	10	0	0	15	24	92	83	27	19
ORFE	IRESite_Id:9	100	9	0	0	19	27	284	292	90	17.3
ORFE	IRESite_Id:17	100	9	0	0	19	27	284	292	90	17.3
ORFE	IRESite_Id:22	100	9	0	0	19	27	292	300	90	17.3
ORFE	IRESite_Id:21	100	9	0	0	19	27	288	296	90	17.3
ORFE	IRESite_Id:14	100	9	0	0	19	27	268	276	90	17.3
ORFE	IRESite_Id:20	100	9	0	0	19	27	288	296	90	17.3
ORFE	IRESite_Id:19	100	9	0	0	19	27	288	296	90	17.3
ORFE	IRESite_Id:12	100	9	0	0	19	27	224	232	90	17.3
ORFE	IRESite_Id:23	100	9	0	0	19	27	288	296	90	17.3
ORFE	IRESite_Id:10	100	9	0	0	19	27	253	261	90	17.3
ORFE	IRESite_Id:24	100	9	0	0	19	27	284	292	90	17.3
ORFE	IRESite_Id:111	100	9	0	0	2	10	260	268	90	17.3
ORFE	IRESite_Id:322	100	9	0	0	17	25	53	45	90	17.3
ORFE	IRESite_Id:322	100	9	0	0	63	71	56	64	90	17.3
ORFE	IRESite_Id:26	100	9	0	0	36	44	176	184	90	17.3
ORFE	IRESite_Id:39	100	9	0	0	63	71	57	49	90	17.3
ORFE	IRESite_Id:37	100	9	0	0	19	27	256	264	90	17.3
ORFE	IRESite_Id:37	100	9	0	0	19	27	284	292	90	17.3
ORFE	IRESite_Id:103	100	9	0	0	15	23	1137	1129	90	17.3
ORFE	IRESite_Id:71	100	9	0	0	9	17	168	176	90	17.3
ORFE	IRESite_Id:71	100	9	0	0	9	17	168	176	90	17.3
ORFE	IRESite_Id:310	100	9	0	0	24	32	24	16	90	17.3
ORFE	IRESite_Id:306	100	9	0	0	24	32	24	16	90	17.3
ORFE	IRESite_Id:311	100	9	0	0	24	32	24	16	90	17.3
ORFE	IRESite_Id:307	100	9	0	0	24	32	24	16	90	17.3
ORFE	IRESite_Id:312	100	9	0	0	24	32	24	16	90	17.3
ORFE	IRESite_Id:308	100	9	0	0	24	32	24	16	90	17.3
ORFE	IRESite_Id:313	100	9	0	0	24	32	24	16	90	17.3
ORFE	IRESite_Id:309	100	9	0	0	24	32	24	16	90	17.3
ORFE	IRESite_Id:463	100	9	0	0	62	70	524	516	90	17.3
ORFE	IRESite_Id:463	100	9	0	0	32	40	828	836	90	17.3
ORFE	IRESite_Id:431	100	9	0	0	62	70	524	516	90	17.3
ORFE	IRESite_Id:431	100	9	0	0	32	40	828	836	90	17.3
ORFE	IRESite_Id:301	100	9	0	0	36	44	176	184	90	17.3
ORFE	IRESite_Id:304	100	9	0	0	36	44	176	184	90	17.3
ORFE	IRESite_Id:300	100	9	0	0	36	44	176	184	90	17.3
ORFE	IRESite_Id:303	100	9	0	0	36	44	176	184	90	17.3
ORFE	IRESite_Id:305	100	9	0	0	36	44	176	184	90	17.3
ORFE	IRESite_Id:302	100	9	0	0	36	44	176	184	90	17.3
ORFE	IRESite_Id:299	100	9	0	0	36	44	176	184	90	17.3
ORFE	IRESite_Id:294	100	9	0	0	36	44	176	184	90	17.3
ORFE	IRESite_Id:298	100	9	0	0	36	44	176	184	90	17.3
ORFE	IRESite_Id:297	100	9	0	0	36	44	176	184	90	17.3
ORFE	IRESite_Id:296	100	9	0	0	36	44	176	184	90	17.3
ORFE	IRESite_Id:293	100	9	0	0	36	44	364	372	90	17.3
ORFE	IRESite_Id:274	100	9	0	0	20	28	9	17	90	17.3
ORFE	IRESite_Id:273	100	9	0	0	20	28	104	112	90	17.3
ORFE	IRESite_Id:439	100	9	0	0	62	70	524	516	90	17.3
ORFE	IRESite_Id:439	100	9	0	0	32	40	828	836	90	17.3
ORFE	IRESite_Id:459	100	9	0	0	32	40	301	309	90	17.3
ORFE	IRESite_Id:444	100	9	0	0	32	40	165	173	90	17.3
ORFE	IRESite_Id:445	100	9	0	0	32	40	61	69	90	17.3
ORFE	IRESite_Id:182	100	9	0	0	24	32	24	16	90	17.3
ORFE	IRESite_Id:183	100	9	0	0	24	32	24	16	90	17.3
ORFE	IRESite_Id:181	100	9	0	0	24	32	24	16	90	17.3
ORFE	IRESite_Id:200	100	9	0	0	24	32	24	16	90	17.3
ORFE	IRESite_Id:180	100	9	0	0	24	32	24	16	90	17.3
ORFE	IRESite_Id:201	100	9	0	0	24	32	24	16	90	17.3
ORFE	IRESite_Id:179	100	9	0	0	24	32	24	16	90	17.3
ORFE	IRESite_Id:163	100	9	0	0	24	32	24	16	90	17.3
ORFE	IRESite_Id:164	100	9	0	0	24	32	24	16	90	17.3
ORFE	IRESite_Id:162	100	9	0	0	24	32	24	16	90	17.3
ORFE	IRESite_Id:174	100	9	0	0	24	32	24	16	90	17.3
ORFE	IRESite_Id:176	100	9	0	0	24	32	24	16	90	17.3
ORFE	IRESite_Id:175	100	9	0	0	24	32	24	16	90	17.3
ORFE	IRESite_Id:173	100	9	0	0	24	32	24	16	90	17.3
ORFE	IRESite_Id:166	100	9	0	0	24	32	24	16	90	17.3
ORFE	IRESite_Id:168	100	9	0	0	24	32	24	16	90	17.3
ORFE	IRESite_Id:167	100	9	0	0	24	32	24	16	90	17.3
ORFE	IRESite_Id:165	100	9	0	0	24	32	24	16	90	17.3
ORFE	IRESite_Id:171	100	9	0	0	24	32	24	16	90	17.3
ORFE	IRESite_Id:172	100	9	0	0	24	32	24	16	90	17.3
ORFE	IRESite_Id:170	100	9	0	0	24	32	24	16	90	17.3
ORFE	IRESite_Id:177	100	9	0	0	24	32	24	16	90	17.3
ORFE	IRESite_Id:203	100	9	0	0	24	32	24	16	90	17.3
ORFE	IRESite_Id:160	100	9	0	0	24	32	24	16	90	17.3
ORFE	IRESite_Id:161	100	9	0	0	24	32	24	16	90	17.3
ORFE	IRESite_Id:159	100	9	0	0	24	32	24	16	90	17.3
ORFE	IRESite_Id:158	100	9	0	0	24	32	24	16	90	17.3
ORFE	IRESite_Id:155	100	9	0	0	24	32	24	16	90	17.3
ORFE	IRESite_Id:153	100	9	0	0	24	32	24	16	90	17.3
ORFE	IRESite_Id:178	100	9	0	0	24	32	24	16	90	17.3
ORFE	IRESite_Id:202	100	9	0	0	24	32	24	16	90	17.3
ORFE	IRESite_Id:526	100	9	0	0	17	25	568	576	90	17.3
ORFE	IRESite_Id:523	100	9	0	0	17	25	36	28	90	17.3
ORFE	IRESite_Id:18	100	9	0	0	19	27	284	292	90	17.3
ORFeight	IRESite_Id:612	93.75	16	0	1	58	72	430	415	0.69	24.2
ORFeight	IRESite_Id:58	82.61	23	1	1	22	41	810	788	2.3	22.5
ORFeight	IRESite_Id:435	100	11	0	0	22	32	433	423	7.8	20.8
ORFeight	IRESite_Id:620	92.86	14	0	1	63	75	168	181	7.8	20.8
ORFeight	IRESite_Id:9	100	11	0	0	32	42	554	564	7.8	20.8
ORFeight	IRESite_Id:17	100	11	0	0	32	42	539	549	7.8	20.8
ORFeight	IRESite_Id:16	100	11	0	0	32	42	526	536	7.8	20.8
ORFeight	IRESite_Id:15	100	11	0	0	32	42	544	554	7.8	20.8
ORFeight	IRESite_Id:22	100	11	0	0	32	42	562	572	7.8	20.8
ORFeight	IRESite_Id:21	100	11	0	0	32	42	558	568	7.8	20.8
ORFeight	IRESite_Id:14	100	11	0	0	32	42	538	548	7.8	20.8
ORFeight	IRESite_Id:20	100	11	0	0	32	42	558	568	7.8	20.8
ORFeight	IRESite_Id:13	100	11	0	0	32	42	501	511	7.8	20.8
ORFeight	IRESite_Id:19	100	11	0	0	32	42	558	568	7.8	20.8
ORFeight	IRESite_Id:12	100	11	0	0	32	42	494	504	7.8	20.8
ORFeight	IRESite_Id:23	100	11	0	0	32	42	558	568	7.8	20.8
ORFeight	IRESite_Id:11	100	11	0	0	32	42	520	530	7.8	20.8
ORFeight	IRESite_Id:10	100	11	0	0	32	42	523	533	7.8	20.8
ORFeight	IRESite_Id:24	100	11	0	0	32	42	558	568	7.8	20.8
ORFeight	IRESite_Id:437	100	10	0	0	46	55	91	100	26	19
ORFeight	IRESite_Id:225	100	10	0	0	7	16	676	685	26	19
ORFeight	IRESite_Id:35	100	10	0	0	15	24	92	83	26	19
ORFeight	IRESite_Id:57	100	10	0	0	58	67	786	777	26	19
ORFeight	IRESite_Id:365	100	10	0	0	15	24	105	96	26	19
ORFeight	IRESite_Id:415	100	10	0	0	15	24	105	96	26	19
ORFeight	IRESite_Id:414	100	10	0	0	15	24	105	96	26	19
ORFeight	IRESite_Id:211	100	10	0	0	7	16	676	685	26	19
ORFeight	IRESite_Id:210	100	10	0	0	7	16	676	685	26	19
ORFeight	IRESite_Id:413	100	10	0	0	15	24	105	96	26	19
ORFeight	IRESite_Id:410	100	10	0	0	15	24	105	96	26	19
ORFeight	IRESite_Id:25	100	10	0	0	15	24	93	84	26	19
ORFeight	IRESite_Id:484	100	10	0	0	15	24	93	84	26	19
ORFeight	IRESite_Id:403	100	10	0	0	15	24	105	96	26	19
ORFeight	IRESite_Id:404	100	10	0	0	15	24	105	96	26	19
ORFeight	IRESite_Id:355	100	10	0	0	15	24	93	84	26	19
ORFeight	IRESite_Id:27	100	10	0	0	15	24	37	28	26	19
ORFeight	IRESite_Id:32	100	10	0	0	15	24	92	83	26	19
ORFeight	IRESite_Id:33	100	10	0	0	15	24	92	83	26	19
ORFeight	IRESite_Id:34	100	10	0	0	15	24	92	83	26	19
ORFeight	IRESite_Id:634	100	10	0	0	15	24	92	83	26	19
ORFeight	IRESite_Id:635	100	10	0	0	15	24	92	83	26	19
ORFeight	IRESite_Id:9	100	9	0	0	19	27	284	292	87	17.3
ORFeight	IRESite_Id:17	100	9	0	0	19	27	284	292	87	17.3
ORFeight	IRESite_Id:22	100	9	0	0	19	27	292	300	87	17.3
ORFeight	IRESite_Id:21	100	9	0	0	19	27	288	296	87	17.3
ORFeight	IRESite_Id:14	100	9	0	0	19	27	268	276	87	17.3
ORFeight	IRESite_Id:20	100	9	0	0	19	27	288	296	87	17.3
ORFeight	IRESite_Id:19	100	9	0	0	19	27	288	296	87	17.3
ORFeight	IRESite_Id:12	100	9	0	0	19	27	224	232	87	17.3
ORFeight	IRESite_Id:23	100	9	0	0	19	27	288	296	87	17.3
ORFeight	IRESite_Id:10	100	9	0	0	19	27	253	261	87	17.3
ORFeight	IRESite_Id:24	100	9	0	0	19	27	284	292	87	17.3
ORFeight	IRESite_Id:111	100	9	0	0	2	10	260	268	87	17.3
ORFeight	IRESite_Id:322	100	9	0	0	17	25	53	45	87	17.3
ORFeight	IRESite_Id:322	100	9	0	0	63	71	56	64	87	17.3
ORFeight	IRESite_Id:26	100	9	0	0	36	44	176	184	87	17.3
ORFeight	IRESite_Id:39	100	9	0	0	63	71	57	49	87	17.3
ORFeight	IRESite_Id:37	100	9	0	0	19	27	256	264	87	17.3
ORFeight	IRESite_Id:37	100	9	0	0	19	27	284	292	87	17.3
ORFeight	IRESite_Id:103	100	9	0	0	15	23	1137	1129	87	17.3
ORFeight	IRESite_Id:71	100	9	0	0	9	17	168	176	87	17.3
ORFeight	IRESite_Id:71	100	9	0	0	9	17	168	176	87	17.3
ORFeight	IRESite_Id:310	100	9	0	0	24	32	24	16	87	17.3
ORFeight	IRESite_Id:306	100	9	0	0	24	32	24	16	87	17.3
ORFeight	IRESite_Id:311	100	9	0	0	24	32	24	16	87	17.3
ORFeight	IRESite_Id:307	100	9	0	0	24	32	24	16	87	17.3
ORFeight	IRESite_Id:312	100	9	0	0	24	32	24	16	87	17.3
ORFeight	IRESite_Id:308	100	9	0	0	24	32	24	16	87	17.3
ORFeight	IRESite_Id:313	100	9	0	0	24	32	24	16	87	17.3
ORFeight	IRESite_Id:309	100	9	0	0	24	32	24	16	87	17.3
ORFeight	IRESite_Id:463	100	9	0	0	62	70	524	516	87	17.3
ORFeight	IRESite_Id:463	100	9	0	0	32	40	828	836	87	17.3
ORFeight	IRESite_Id:431	100	9	0	0	62	70	524	516	87	17.3
ORFeight	IRESite_Id:431	100	9	0	0	32	40	828	836	87	17.3
ORFeight	IRESite_Id:301	100	9	0	0	36	44	176	184	87	17.3
ORFeight	IRESite_Id:304	100	9	0	0	36	44	176	184	87	17.3
ORFeight	IRESite_Id:300	100	9	0	0	36	44	176	184	87	17.3
ORFeight	IRESite_Id:303	100	9	0	0	36	44	176	184	87	17.3
ORFeight	IRESite_Id:305	100	9	0	0	36	44	176	184	87	17.3
ORFeight	IRESite_Id:302	100	9	0	0	36	44	176	184	87	17.3
ORFeight	IRESite_Id:299	100	9	0	0	36	44	176	184	87	17.3
ORFeight	IRESite_Id:294	100	9	0	0	36	44	176	184	87	17.3
ORFeight	IRESite_Id:298	100	9	0	0	36	44	176	184	87	17.3
ORFeight	IRESite_Id:297	100	9	0	0	36	44	176	184	87	17.3
ORFeight	IRESite_Id:296	100	9	0	0	36	44	176	184	87	17.3
ORFeight	IRESite_Id:293	100	9	0	0	36	44	364	372	87	17.3
ORFeight	IRESite_Id:274	100	9	0	0	20	28	9	17	87	17.3
ORFeight	IRESite_Id:273	100	9	0	0	20	28	104	112	87	17.3
ORFeight	IRESite_Id:439	100	9	0	0	62	70	524	516	87	17.3
ORFeight	IRESite_Id:439	100	9	0	0	32	40	828	836	87	17.3
ORFeight	IRESite_Id:459	100	9	0	0	32	40	301	309	87	17.3
ORFeight	IRESite_Id:444	100	9	0	0	32	40	165	173	87	17.3
ORFeight	IRESite_Id:445	100	9	0	0	32	40	61	69	87	17.3
ORFeight	IRESite_Id:182	100	9	0	0	24	32	24	16	87	17.3
ORFeight	IRESite_Id:183	100	9	0	0	24	32	24	16	87	17.3
ORFeight	IRESite_Id:181	100	9	0	0	24	32	24	16	87	17.3
ORFeight	IRESite_Id:200	100	9	0	0	24	32	24	16	87	17.3
ORFeight	IRESite_Id:180	100	9	0	0	24	32	24	16	87	17.3
ORFeight	IRESite_Id:201	100	9	0	0	24	32	24	16	87	17.3
ORFeight	IRESite_Id:179	100	9	0	0	24	32	24	16	87	17.3
ORFeight	IRESite_Id:163	100	9	0	0	24	32	24	16	87	17.3
ORFeight	IRESite_Id:164	100	9	0	0	24	32	24	16	87	17.3
ORFeight	IRESite_Id:162	100	9	0	0	24	32	24	16	87	17.3
ORFeight	IRESite_Id:174	100	9	0	0	24	32	24	16	87	17.3
ORFeight	IRESite_Id:176	100	9	0	0	24	32	24	16	87	17.3
ORFeight	IRESite_Id:175	100	9	0	0	24	32	24	16	87	17.3
ORFeight	IRESite_Id:173	100	9	0	0	24	32	24	16	87	17.3
ORFeight	IRESite_Id:166	100	9	0	0	24	32	24	16	87	17.3
ORFeight	IRESite_Id:168	100	9	0	0	24	32	24	16	87	17.3
ORFeight	IRESite_Id:167	100	9	0	0	24	32	24	16	87	17.3
ORFeight	IRESite_Id:165	100	9	0	0	24	32	24	16	87	17.3
ORFeight	IRESite_Id:171	100	9	0	0	24	32	24	16	87	17.3
ORFeight	IRESite_Id:172	100	9	0	0	24	32	24	16	87	17.3
ORFeight	IRESite_Id:170	100	9	0	0	24	32	24	16	87	17.3
ORFeight	IRESite_Id:177	100	9	0	0	24	32	24	16	87	17.3
ORFeight	IRESite_Id:203	100	9	0	0	24	32	24	16	87	17.3
ORFeight	IRESite_Id:160	100	9	0	0	24	32	24	16	87	17.3
ORFeight	IRESite_Id:161	100	9	0	0	24	32	24	16	87	17.3
ORFeight	IRESite_Id:159	100	9	0	0	24	32	24	16	87	17.3
ORFeight	IRESite_Id:158	100	9	0	0	24	32	24	16	87	17.3
ORFeight	IRESite_Id:155	100	9	0	0	24	32	24	16	87	17.3
ORFeight	IRESite_Id:153	100	9	0	0	24	32	24	16	87	17.3
ORFeight	IRESite_Id:178	100	9	0	0	24	32	24	16	87	17.3
ORFeight	IRESite_Id:202	100	9	0	0	24	32	24	16	87	17.3
ORFeight	IRESite_Id:526	100	9	0	0	17	25	568	576	87	17.3
ORFeight	IRESite_Id:523	100	9	0	0	17	25	36	28	87	17.3
ORFeight	IRESite_Id:18	100	9	0	0	19	27	284	292	87	17.3
ORFsevena	IRESite_Id:612	93.75	16	0	1	58	72	430	415	0.69	24.2
ORFsevena	IRESite_Id:58	82.61	23	1	1	22	41	810	788	2.3	22.5
ORFsevena	IRESite_Id:435	100	11	0	0	22	32	433	423	7.8	20.8
ORFsevena	IRESite_Id:620	92.86	14	0	1	63	75	168	181	7.8	20.8
ORFsevena	IRESite_Id:9	100	11	0	0	32	42	554	564	7.8	20.8
ORFsevena	IRESite_Id:17	100	11	0	0	32	42	539	549	7.8	20.8
ORFsevena	IRESite_Id:16	100	11	0	0	32	42	526	536	7.8	20.8
ORFsevena	IRESite_Id:15	100	11	0	0	32	42	544	554	7.8	20.8
ORFsevena	IRESite_Id:22	100	11	0	0	32	42	562	572	7.8	20.8
ORFsevena	IRESite_Id:21	100	11	0	0	32	42	558	568	7.8	20.8
ORFsevena	IRESite_Id:14	100	11	0	0	32	42	538	548	7.8	20.8
ORFsevena	IRESite_Id:20	100	11	0	0	32	42	558	568	7.8	20.8
ORFsevena	IRESite_Id:13	100	11	0	0	32	42	501	511	7.8	20.8
ORFsevena	IRESite_Id:19	100	11	0	0	32	42	558	568	7.8	20.8
ORFsevena	IRESite_Id:12	100	11	0	0	32	42	494	504	7.8	20.8
ORFsevena	IRESite_Id:23	100	11	0	0	32	42	558	568	7.8	20.8
ORFsevena	IRESite_Id:11	100	11	0	0	32	42	520	530	7.8	20.8
ORFsevena	IRESite_Id:10	100	11	0	0	32	42	523	533	7.8	20.8
ORFsevena	IRESite_Id:24	100	11	0	0	32	42	558	568	7.8	20.8
ORFsevena	IRESite_Id:437	100	10	0	0	46	55	91	100	26	19
ORFsevena	IRESite_Id:225	100	10	0	0	7	16	676	685	26	19
ORFsevena	IRESite_Id:35	100	10	0	0	15	24	92	83	26	19
ORFsevena	IRESite_Id:57	100	10	0	0	58	67	786	777	26	19
ORFsevena	IRESite_Id:365	100	10	0	0	15	24	105	96	26	19
ORFsevena	IRESite_Id:415	100	10	0	0	15	24	105	96	26	19
ORFsevena	IRESite_Id:414	100	10	0	0	15	24	105	96	26	19
ORFsevena	IRESite_Id:211	100	10	0	0	7	16	676	685	26	19
ORFsevena	IRESite_Id:210	100	10	0	0	7	16	676	685	26	19
ORFsevena	IRESite_Id:413	100	10	0	0	15	24	105	96	26	19
ORFsevena	IRESite_Id:410	100	10	0	0	15	24	105	96	26	19
ORFsevena	IRESite_Id:25	100	10	0	0	15	24	93	84	26	19
ORFsevena	IRESite_Id:484	100	10	0	0	15	24	93	84	26	19
ORFsevena	IRESite_Id:403	100	10	0	0	15	24	105	96	26	19
ORFsevena	IRESite_Id:404	100	10	0	0	15	24	105	96	26	19
ORFsevena	IRESite_Id:355	100	10	0	0	15	24	93	84	26	19
ORFsevena	IRESite_Id:27	100	10	0	0	15	24	37	28	26	19
ORFsevena	IRESite_Id:32	100	10	0	0	15	24	92	83	26	19
ORFsevena	IRESite_Id:33	100	10	0	0	15	24	92	83	26	19
ORFsevena	IRESite_Id:34	100	10	0	0	15	24	92	83	26	19
ORFsevena	IRESite_Id:634	100	10	0	0	15	24	92	83	26	19
ORFsevena	IRESite_Id:635	100	10	0	0	15	24	92	83	26	19
ORFsevena	IRESite_Id:9	100	9	0	0	19	27	284	292	87	17.3
ORFsevena	IRESite_Id:17	100	9	0	0	19	27	284	292	87	17.3
ORFsevena	IRESite_Id:22	100	9	0	0	19	27	292	300	87	17.3
ORFsevena	IRESite_Id:21	100	9	0	0	19	27	288	296	87	17.3
ORFsevena	IRESite_Id:14	100	9	0	0	19	27	268	276	87	17.3
ORFsevena	IRESite_Id:20	100	9	0	0	19	27	288	296	87	17.3
ORFsevena	IRESite_Id:19	100	9	0	0	19	27	288	296	87	17.3
ORFsevena	IRESite_Id:12	100	9	0	0	19	27	224	232	87	17.3
ORFsevena	IRESite_Id:23	100	9	0	0	19	27	288	296	87	17.3
ORFsevena	IRESite_Id:10	100	9	0	0	19	27	253	261	87	17.3
ORFsevena	IRESite_Id:24	100	9	0	0	19	27	284	292	87	17.3
ORFsevena	IRESite_Id:111	100	9	0	0	2	10	260	268	87	17.3
ORFsevena	IRESite_Id:322	100	9	0	0	17	25	53	45	87	17.3
ORFsevena	IRESite_Id:322	100	9	0	0	63	71	56	64	87	17.3
ORFsevena	IRESite_Id:26	100	9	0	0	36	44	176	184	87	17.3
ORFsevena	IRESite_Id:39	100	9	0	0	63	71	57	49	87	17.3
ORFsevena	IRESite_Id:37	100	9	0	0	19	27	256	264	87	17.3
ORFsevena	IRESite_Id:37	100	9	0	0	19	27	284	292	87	17.3
ORFsevena	IRESite_Id:103	100	9	0	0	15	23	1137	1129	87	17.3
ORFsevena	IRESite_Id:71	100	9	0	0	9	17	168	176	87	17.3
ORFsevena	IRESite_Id:71	100	9	0	0	9	17	168	176	87	17.3
ORFsevena	IRESite_Id:310	100	9	0	0	24	32	24	16	87	17.3
ORFsevena	IRESite_Id:306	100	9	0	0	24	32	24	16	87	17.3
ORFsevena	IRESite_Id:311	100	9	0	0	24	32	24	16	87	17.3
ORFsevena	IRESite_Id:307	100	9	0	0	24	32	24	16	87	17.3
ORFsevena	IRESite_Id:312	100	9	0	0	24	32	24	16	87	17.3
ORFsevena	IRESite_Id:308	100	9	0	0	24	32	24	16	87	17.3
ORFsevena	IRESite_Id:313	100	9	0	0	24	32	24	16	87	17.3
ORFsevena	IRESite_Id:309	100	9	0	0	24	32	24	16	87	17.3
ORFsevena	IRESite_Id:463	100	9	0	0	62	70	524	516	87	17.3
ORFsevena	IRESite_Id:463	100	9	0	0	32	40	828	836	87	17.3
ORFsevena	IRESite_Id:431	100	9	0	0	62	70	524	516	87	17.3
ORFsevena	IRESite_Id:431	100	9	0	0	32	40	828	836	87	17.3
ORFsevena	IRESite_Id:301	100	9	0	0	36	44	176	184	87	17.3
ORFsevena	IRESite_Id:304	100	9	0	0	36	44	176	184	87	17.3
ORFsevena	IRESite_Id:300	100	9	0	0	36	44	176	184	87	17.3
ORFsevena	IRESite_Id:303	100	9	0	0	36	44	176	184	87	17.3
ORFsevena	IRESite_Id:305	100	9	0	0	36	44	176	184	87	17.3
ORFsevena	IRESite_Id:302	100	9	0	0	36	44	176	184	87	17.3
ORFsevena	IRESite_Id:299	100	9	0	0	36	44	176	184	87	17.3
ORFsevena	IRESite_Id:294	100	9	0	0	36	44	176	184	87	17.3
ORFsevena	IRESite_Id:298	100	9	0	0	36	44	176	184	87	17.3
ORFsevena	IRESite_Id:297	100	9	0	0	36	44	176	184	87	17.3
ORFsevena	IRESite_Id:296	100	9	0	0	36	44	176	184	87	17.3
ORFsevena	IRESite_Id:293	100	9	0	0	36	44	364	372	87	17.3
ORFsevena	IRESite_Id:274	100	9	0	0	20	28	9	17	87	17.3
ORFsevena	IRESite_Id:273	100	9	0	0	20	28	104	112	87	17.3
ORFsevena	IRESite_Id:439	100	9	0	0	62	70	524	516	87	17.3
ORFsevena	IRESite_Id:439	100	9	0	0	32	40	828	836	87	17.3
ORFsevena	IRESite_Id:459	100	9	0	0	32	40	301	309	87	17.3
ORFsevena	IRESite_Id:444	100	9	0	0	32	40	165	173	87	17.3
ORFsevena	IRESite_Id:445	100	9	0	0	32	40	61	69	87	17.3
ORFsevena	IRESite_Id:182	100	9	0	0	24	32	24	16	87	17.3
ORFsevena	IRESite_Id:183	100	9	0	0	24	32	24	16	87	17.3
ORFsevena	IRESite_Id:181	100	9	0	0	24	32	24	16	87	17.3
ORFsevena	IRESite_Id:200	100	9	0	0	24	32	24	16	87	17.3
ORFsevena	IRESite_Id:180	100	9	0	0	24	32	24	16	87	17.3
ORFsevena	IRESite_Id:201	100	9	0	0	24	32	24	16	87	17.3
ORFsevena	IRESite_Id:179	100	9	0	0	24	32	24	16	87	17.3
ORFsevena	IRESite_Id:163	100	9	0	0	24	32	24	16	87	17.3
ORFsevena	IRESite_Id:164	100	9	0	0	24	32	24	16	87	17.3
ORFsevena	IRESite_Id:162	100	9	0	0	24	32	24	16	87	17.3
ORFsevena	IRESite_Id:174	100	9	0	0	24	32	24	16	87	17.3
ORFsevena	IRESite_Id:176	100	9	0	0	24	32	24	16	87	17.3
ORFsevena	IRESite_Id:175	100	9	0	0	24	32	24	16	87	17.3
ORFsevena	IRESite_Id:173	100	9	0	0	24	32	24	16	87	17.3
ORFsevena	IRESite_Id:166	100	9	0	0	24	32	24	16	87	17.3
ORFsevena	IRESite_Id:168	100	9	0	0	24	32	24	16	87	17.3
ORFsevena	IRESite_Id:167	100	9	0	0	24	32	24	16	87	17.3
ORFsevena	IRESite_Id:165	100	9	0	0	24	32	24	16	87	17.3
ORFsevena	IRESite_Id:171	100	9	0	0	24	32	24	16	87	17.3
ORFsevena	IRESite_Id:172	100	9	0	0	24	32	24	16	87	17.3
ORFsevena	IRESite_Id:170	100	9	0	0	24	32	24	16	87	17.3
ORFsevena	IRESite_Id:177	100	9	0	0	24	32	24	16	87	17.3
ORFsevena	IRESite_Id:203	100	9	0	0	24	32	24	16	87	17.3
ORFsevena	IRESite_Id:160	100	9	0	0	24	32	24	16	87	17.3
ORFsevena	IRESite_Id:161	100	9	0	0	24	32	24	16	87	17.3
ORFsevena	IRESite_Id:159	100	9	0	0	24	32	24	16	87	17.3
ORFsevena	IRESite_Id:158	100	9	0	0	24	32	24	16	87	17.3
ORFsevena	IRESite_Id:155	100	9	0	0	24	32	24	16	87	17.3
ORFsevena	IRESite_Id:153	100	9	0	0	24	32	24	16	87	17.3
ORFsevena	IRESite_Id:178	100	9	0	0	24	32	24	16	87	17.3
ORFsevena	IRESite_Id:202	100	9	0	0	24	32	24	16	87	17.3
ORFsevena	IRESite_Id:526	100	9	0	0	17	25	568	576	87	17.3
ORFsevena	IRESite_Id:523	100	9	0	0	17	25	36	28	87	17.3
ORFsevena	IRESite_Id:18	100	9	0	0	19	27	284	292	87	17.3
ORFsevenb	IRESite_Id:612	93.75	16	0	1	58	72	430	415	1.6	24.2
ORFsevenb	IRESite_Id:58	82.61	23	1	1	22	41	810	788	5.4	22.5
ORFsevenb	IRESite_Id:435	100	11	0	0	22	32	433	423	18	20.8
ORFsevenb	IRESite_Id:293	100	11	0	0	134	144	137	127	18	20.8
ORFsevenb	IRESite_Id:9	100	11	0	0	32	42	554	564	18	20.8
ORFsevenb	IRESite_Id:17	100	11	0	0	32	42	539	549	18	20.8
ORFsevenb	IRESite_Id:16	100	11	0	0	32	42	526	536	18	20.8
ORFsevenb	IRESite_Id:15	100	11	0	0	32	42	544	554	18	20.8
ORFsevenb	IRESite_Id:22	100	11	0	0	32	42	562	572	18	20.8
ORFsevenb	IRESite_Id:21	100	11	0	0	32	42	558	568	18	20.8
ORFsevenb	IRESite_Id:14	100	11	0	0	32	42	538	548	18	20.8
ORFsevenb	IRESite_Id:20	100	11	0	0	32	42	558	568	18	20.8
ORFsevenb	IRESite_Id:13	100	11	0	0	32	42	501	511	18	20.8
ORFsevenb	IRESite_Id:19	100	11	0	0	32	42	558	568	18	20.8
ORFsevenb	IRESite_Id:12	100	11	0	0	32	42	494	504	18	20.8
ORFsevenb	IRESite_Id:23	100	11	0	0	32	42	558	568	18	20.8
ORFsevenb	IRESite_Id:11	100	11	0	0	32	42	520	530	18	20.8
ORFsevenb	IRESite_Id:10	100	11	0	0	32	42	523	533	18	20.8
ORFsevenb	IRESite_Id:24	100	11	0	0	32	42	558	568	18	20.8
ORFsevenb	IRESite_Id:572	100	10	0	0	86	95	141	132	61	19
ORFsevenb	IRESite_Id:437	100	10	0	0	46	55	91	100	61	19
ORFsevenb	IRESite_Id:220	100	10	0	0	142	151	1114	1105	61	19
ORFsevenb	IRESite_Id:331	100	10	0	0	121	130	92	83	61	19
ORFsevenb	IRESite_Id:321	100	10	0	0	118	127	71	80	61	19
ORFsevenb	IRESite_Id:286	100	10	0	0	81	90	432	441	61	19
ORFsevenb	IRESite_Id:225	100	10	0	0	7	16	676	685	61	19
ORFsevenb	IRESite_Id:225	88.89	18	2	0	113	130	677	694	61	19
ORFsevenb	IRESite_Id:35	100	10	0	0	15	24	92	83	61	19
ORFsevenb	IRESite_Id:71	100	10	0	0	121	130	56	65	61	19
ORFsevenb	IRESite_Id:57	100	10	0	0	58	67	786	777	61	19
ORFsevenb	IRESite_Id:365	100	10	0	0	15	24	105	96	61	19
ORFsevenb	IRESite_Id:415	100	10	0	0	15	24	105	96	61	19
ORFsevenb	IRESite_Id:414	100	10	0	0	15	24	105	96	61	19
ORFsevenb	IRESite_Id:211	100	10	0	0	7	16	676	685	61	19
ORFsevenb	IRESite_Id:211	88.89	18	2	0	113	130	677	694	61	19
ORFsevenb	IRESite_Id:210	100	10	0	0	7	16	676	685	61	19
ORFsevenb	IRESite_Id:210	88.89	18	2	0	113	130	677	694	61	19
ORFsevenb	IRESite_Id:413	100	10	0	0	15	24	105	96	61	19
ORFsevenb	IRESite_Id:410	100	10	0	0	15	24	105	96	61	19
ORFsevenb	IRESite_Id:25	100	10	0	0	15	24	93	84	61	19
ORFsevenb	IRESite_Id:484	100	10	0	0	15	24	93	84	61	19
ORFsevenb	IRESite_Id:403	100	10	0	0	15	24	105	96	61	19
ORFsevenb	IRESite_Id:404	100	10	0	0	15	24	105	96	61	19
ORFsevenb	IRESite_Id:355	100	10	0	0	15	24	93	84	61	19
ORFsevenb	IRESite_Id:27	100	10	0	0	15	24	37	28	61	19
ORFsevenb	IRESite_Id:32	100	10	0	0	15	24	92	83	61	19
ORFsevenb	IRESite_Id:33	100	10	0	0	15	24	92	83	61	19
ORFsevenb	IRESite_Id:34	100	10	0	0	15	24	92	83	61	19
ORFsevenb	IRESite_Id:334	100	10	0	0	118	127	71	80	61	19
ORFsevenb	IRESite_Id:275	100	10	0	0	81	90	173	182	61	19
ORFsevenb	IRESite_Id:273	100	10	0	0	81	90	341	350	61	19
ORFsevenb	IRESite_Id:284	100	10	0	0	81	90	435	444	61	19
ORFsevenb	IRESite_Id:282	100	10	0	0	81	90	435	444	61	19
ORFsevenb	IRESite_Id:281	100	10	0	0	81	90	435	444	61	19
ORFsevenb	IRESite_Id:285	100	10	0	0	81	90	435	444	61	19
ORFsevenb	IRESite_Id:283	100	10	0	0	81	90	435	444	61	19
ORFsevenb	IRESite_Id:280	100	10	0	0	81	90	435	444	61	19
ORFsevenb	IRESite_Id:272	100	10	0	0	81	90	435	444	61	19
ORFsevenb	IRESite_Id:276	100	10	0	0	81	90	435	444	61	19
ORFsevenb	IRESite_Id:277	100	10	0	0	81	90	435	444	61	19
ORFsevenb	IRESite_Id:278	100	10	0	0	81	90	435	444	61	19
ORFsevenb	IRESite_Id:279	100	10	0	0	81	90	435	444	61	19
ORFsevenb	IRESite_Id:271	100	10	0	0	81	90	676	685	61	19
ORFsevenb	IRESite_Id:320	100	10	0	0	118	127	71	80	61	19
ORFsevenb	IRESite_Id:319	100	10	0	0	118	127	71	80	61	19
ORFsevenb	IRESite_Id:634	100	10	0	0	15	24	92	83	61	19
ORFsevenb	IRESite_Id:635	100	10	0	0	15	24	92	83	61	19
ORFsevenb	IRESite_Id:332	88.89	18	2	0	113	130	631	648	61	19
ORFsix	IRESite_Id:225	100	14	0	0	69	82	235	222	0.76	26
ORFsix	IRESite_Id:211	100	14	0	0	69	82	235	222	0.76	26
ORFsix	IRESite_Id:210	100	14	0	0	69	82	235	222	0.76	26
ORFsix	IRESite_Id:332	100	14	0	0	69	82	189	176	0.76	26
ORFsix	IRESite_Id:612	93.75	16	0	1	58	72	430	415	2.6	24.2
ORFsix	IRESite_Id:58	82.61	23	1	1	22	41	810	788	8.6	22.5
ORFsix	IRESite_Id:435	100	11	0	0	22	32	433	423	29	20.8
ORFsix	IRESite_Id:204	88.24	17	0	2	61	77	73	59	29	20.8
ORFsix	IRESite_Id:204	88.24	17	0	2	61	77	73	59	29	20.8
ORFsix	IRESite_Id:204	88.24	17	0	2	61	77	73	59	29	20.8
ORFsix	IRESite_Id:9	100	11	0	0	32	42	554	564	29	20.8
ORFsix	IRESite_Id:17	100	11	0	0	32	42	539	549	29	20.8
ORFsix	IRESite_Id:16	100	11	0	0	32	42	526	536	29	20.8
ORFsix	IRESite_Id:15	100	11	0	0	32	42	544	554	29	20.8
ORFsix	IRESite_Id:22	100	11	0	0	32	42	562	572	29	20.8
ORFsix	IRESite_Id:21	100	11	0	0	32	42	558	568	29	20.8
ORFsix	IRESite_Id:14	100	11	0	0	32	42	538	548	29	20.8
ORFsix	IRESite_Id:20	100	11	0	0	32	42	558	568	29	20.8
ORFsix	IRESite_Id:13	100	11	0	0	32	42	501	511	29	20.8
ORFsix	IRESite_Id:19	100	11	0	0	32	42	558	568	29	20.8
ORFsix	IRESite_Id:12	100	11	0	0	32	42	494	504	29	20.8
ORFsix	IRESite_Id:23	100	11	0	0	32	42	558	568	29	20.8
ORFsix	IRESite_Id:11	100	11	0	0	32	42	520	530	29	20.8
ORFsix	IRESite_Id:10	100	11	0	0	32	42	523	533	29	20.8
ORFsix	IRESite_Id:24	100	11	0	0	32	42	558	568	29	20.8
ORFsix	IRESite_Id:225	100	10	0	0	7	16	676	685	97	19
ORFsix	IRESite_Id:211	100	10	0	0	7	16	676	685	97	19
ORFsix	IRESite_Id:210	100	10	0	0	7	16	676	685	97	19
ORFsix	IRESite_Id:437	100	10	0	0	46	55	91	100	97	19
ORFsix	IRESite_Id:289	100	10	0	0	180	189	226	217	97	19
ORFsix	IRESite_Id:139	100	10	0	0	192	201	569	578	97	19
ORFsix	IRESite_Id:69	100	10	0	0	130	139	175	184	97	19
ORFsix	IRESite_Id:637	92.86	14	1	0	69	82	236	223	97	19
ORFsix	IRESite_Id:140	100	10	0	0	141	150	261	252	97	19
ORFsix	IRESite_Id:35	100	10	0	0	15	24	92	83	97	19
ORFsix	IRESite_Id:57	100	10	0	0	116	125	517	508	97	19
ORFsix	IRESite_Id:57	100	10	0	0	58	67	786	777	97	19
ORFsix	IRESite_Id:365	100	10	0	0	15	24	105	96	97	19
ORFsix	IRESite_Id:415	100	10	0	0	15	24	105	96	97	19
ORFsix	IRESite_Id:414	100	10	0	0	15	24	105	96	97	19
ORFsix	IRESite_Id:413	100	10	0	0	15	24	105	96	97	19
ORFsix	IRESite_Id:410	100	10	0	0	15	24	105	96	97	19
ORFsix	IRESite_Id:25	100	10	0	0	15	24	93	84	97	19
ORFsix	IRESite_Id:484	100	10	0	0	15	24	93	84	97	19
ORFsix	IRESite_Id:349	100	10	0	0	141	150	262	253	97	19
ORFsix	IRESite_Id:232	100	10	0	0	192	201	585	594	97	19
ORFsix	IRESite_Id:228	100	10	0	0	192	201	585	594	97	19
ORFsix	IRESite_Id:585	100	10	0	0	141	150	265	256	97	19
ORFsix	IRESite_Id:230	100	10	0	0	141	150	262	253	97	19
ORFsix	IRESite_Id:227	100	10	0	0	141	150	262	253	97	19
ORFsix	IRESite_Id:382	100	10	0	0	141	150	258	249	97	19
ORFsix	IRESite_Id:384	100	10	0	0	141	150	258	249	97	19
ORFsix	IRESite_Id:403	100	10	0	0	15	24	105	96	97	19
ORFsix	IRESite_Id:404	100	10	0	0	15	24	105	96	97	19
ORFsix	IRESite_Id:463	100	10	0	0	130	139	504	513	97	19
ORFsix	IRESite_Id:431	100	10	0	0	130	139	504	513	97	19
ORFsix	IRESite_Id:379	100	10	0	0	141	150	258	249	97	19
ORFsix	IRESite_Id:358	100	10	0	0	141	150	258	249	97	19
ORFsix	IRESite_Id:386	100	10	0	0	141	150	258	249	97	19
ORFsix	IRESite_Id:582	100	10	0	0	141	150	273	264	97	19
ORFsix	IRESite_Id:543	100	10	0	0	141	150	258	249	97	19
ORFsix	IRESite_Id:355	100	10	0	0	15	24	93	84	97	19
ORFsix	IRESite_Id:27	100	10	0	0	15	24	37	28	97	19
ORFsix	IRESite_Id:32	100	10	0	0	15	24	92	83	97	19
ORFsix	IRESite_Id:33	100	10	0	0	15	24	92	83	97	19
ORFsix	IRESite_Id:34	100	10	0	0	15	24	92	83	97	19
ORFsix	IRESite_Id:547	100	10	0	0	141	150	237	228	97	19
ORFsix	IRESite_Id:546	100	10	0	0	141	150	237	228	97	19
ORFsix	IRESite_Id:354	100	10	0	0	141	150	258	249	97	19
ORFsix	IRESite_Id:353	100	10	0	0	141	150	258	249	97	19
ORFsix	IRESite_Id:590	100	10	0	0	141	150	265	256	97	19
ORFsix	IRESite_Id:292	100	10	0	0	141	150	237	228	97	19
ORFsix	IRESite_Id:305	100	10	0	0	191	200	737	746	97	19
ORFsix	IRESite_Id:302	100	10	0	0	191	200	737	746	97	19
ORFsix	IRESite_Id:439	100	10	0	0	130	139	504	513	97	19
ORFsix	IRESite_Id:380	100	10	0	0	141	150	258	249	97	19
ORFsix	IRESite_Id:263	100	10	0	0	141	150	257	248	97	19
ORFsix	IRESite_Id:634	100	10	0	0	15	24	92	83	97	19
ORFsix	IRESite_Id:635	100	10	0	0	15	24	92	83	97	19
ORFsix	IRESite_Id:236	100	10	0	0	192	201	585	594	97	19
ORFsix	IRESite_Id:234	100	10	0	0	141	150	262	253	97	19
ORFthreea	IRESite_Id:612	93.75	16	0	1	58	72	430	415	0.71	24.2
ORFthreea	IRESite_Id:58	82.61	23	1	1	22	41	810	788	2.4	22.5
ORFthreea	IRESite_Id:435	100	11	0	0	22	32	433	423	8	20.8
ORFthreea	IRESite_Id:620	92.86	14	0	1	63	75	168	181	8	20.8
ORFthreea	IRESite_Id:9	100	11	0	0	32	42	554	564	8	20.8
ORFthreea	IRESite_Id:17	100	11	0	0	32	42	539	549	8	20.8
ORFthreea	IRESite_Id:16	100	11	0	0	32	42	526	536	8	20.8
ORFthreea	IRESite_Id:15	100	11	0	0	32	42	544	554	8	20.8
ORFthreea	IRESite_Id:22	100	11	0	0	32	42	562	572	8	20.8
ORFthreea	IRESite_Id:21	100	11	0	0	32	42	558	568	8	20.8
ORFthreea	IRESite_Id:14	100	11	0	0	32	42	538	548	8	20.8
ORFthreea	IRESite_Id:20	100	11	0	0	32	42	558	568	8	20.8
ORFthreea	IRESite_Id:13	100	11	0	0	32	42	501	511	8	20.8
ORFthreea	IRESite_Id:19	100	11	0	0	32	42	558	568	8	20.8
ORFthreea	IRESite_Id:12	100	11	0	0	32	42	494	504	8	20.8
ORFthreea	IRESite_Id:23	100	11	0	0	32	42	558	568	8	20.8
ORFthreea	IRESite_Id:11	100	11	0	0	32	42	520	530	8	20.8
ORFthreea	IRESite_Id:10	100	11	0	0	32	42	523	533	8	20.8
ORFthreea	IRESite_Id:24	100	11	0	0	32	42	558	568	8	20.8
ORFthreea	IRESite_Id:437	100	10	0	0	46	55	91	100	27	19
ORFthreea	IRESite_Id:225	100	10	0	0	7	16	676	685	27	19
ORFthreea	IRESite_Id:35	100	10	0	0	15	24	92	83	27	19
ORFthreea	IRESite_Id:57	100	10	0	0	58	67	786	777	27	19
ORFthreea	IRESite_Id:365	100	10	0	0	15	24	105	96	27	19
ORFthreea	IRESite_Id:415	100	10	0	0	15	24	105	96	27	19
ORFthreea	IRESite_Id:414	100	10	0	0	15	24	105	96	27	19
ORFthreea	IRESite_Id:211	100	10	0	0	7	16	676	685	27	19
ORFthreea	IRESite_Id:210	100	10	0	0	7	16	676	685	27	19
ORFthreea	IRESite_Id:413	100	10	0	0	15	24	105	96	27	19
ORFthreea	IRESite_Id:410	100	10	0	0	15	24	105	96	27	19
ORFthreea	IRESite_Id:25	100	10	0	0	15	24	93	84	27	19
ORFthreea	IRESite_Id:484	100	10	0	0	15	24	93	84	27	19
ORFthreea	IRESite_Id:403	100	10	0	0	15	24	105	96	27	19
ORFthreea	IRESite_Id:404	100	10	0	0	15	24	105	96	27	19
ORFthreea	IRESite_Id:355	100	10	0	0	15	24	93	84	27	19
ORFthreea	IRESite_Id:27	100	10	0	0	15	24	37	28	27	19
ORFthreea	IRESite_Id:32	100	10	0	0	15	24	92	83	27	19
ORFthreea	IRESite_Id:33	100	10	0	0	15	24	92	83	27	19
ORFthreea	IRESite_Id:34	100	10	0	0	15	24	92	83	27	19
ORFthreea	IRESite_Id:634	100	10	0	0	15	24	92	83	27	19
ORFthreea	IRESite_Id:635	100	10	0	0	15	24	92	83	27	19
ORFthreea	IRESite_Id:9	100	9	0	0	19	27	284	292	90	17.3
ORFthreea	IRESite_Id:17	100	9	0	0	19	27	284	292	90	17.3
ORFthreea	IRESite_Id:22	100	9	0	0	19	27	292	300	90	17.3
ORFthreea	IRESite_Id:21	100	9	0	0	19	27	288	296	90	17.3
ORFthreea	IRESite_Id:14	100	9	0	0	19	27	268	276	90	17.3
ORFthreea	IRESite_Id:20	100	9	0	0	19	27	288	296	90	17.3
ORFthreea	IRESite_Id:19	100	9	0	0	19	27	288	296	90	17.3
ORFthreea	IRESite_Id:12	100	9	0	0	19	27	224	232	90	17.3
ORFthreea	IRESite_Id:23	100	9	0	0	19	27	288	296	90	17.3
ORFthreea	IRESite_Id:10	100	9	0	0	19	27	253	261	90	17.3
ORFthreea	IRESite_Id:24	100	9	0	0	19	27	284	292	90	17.3
ORFthreea	IRESite_Id:111	100	9	0	0	2	10	260	268	90	17.3
ORFthreea	IRESite_Id:322	100	9	0	0	17	25	53	45	90	17.3
ORFthreea	IRESite_Id:322	100	9	0	0	63	71	56	64	90	17.3
ORFthreea	IRESite_Id:26	100	9	0	0	36	44	176	184	90	17.3
ORFthreea	IRESite_Id:39	100	9	0	0	63	71	57	49	90	17.3
ORFthreea	IRESite_Id:37	100	9	0	0	19	27	256	264	90	17.3
ORFthreea	IRESite_Id:37	100	9	0	0	19	27	284	292	90	17.3
ORFthreea	IRESite_Id:103	100	9	0	0	15	23	1137	1129	90	17.3
ORFthreea	IRESite_Id:71	100	9	0	0	9	17	168	176	90	17.3
ORFthreea	IRESite_Id:71	100	9	0	0	9	17	168	176	90	17.3
ORFthreea	IRESite_Id:310	100	9	0	0	24	32	24	16	90	17.3
ORFthreea	IRESite_Id:306	100	9	0	0	24	32	24	16	90	17.3
ORFthreea	IRESite_Id:311	100	9	0	0	24	32	24	16	90	17.3
ORFthreea	IRESite_Id:307	100	9	0	0	24	32	24	16	90	17.3
ORFthreea	IRESite_Id:312	100	9	0	0	24	32	24	16	90	17.3
ORFthreea	IRESite_Id:308	100	9	0	0	24	32	24	16	90	17.3
ORFthreea	IRESite_Id:313	100	9	0	0	24	32	24	16	90	17.3
ORFthreea	IRESite_Id:309	100	9	0	0	24	32	24	16	90	17.3
ORFthreea	IRESite_Id:463	100	9	0	0	62	70	524	516	90	17.3
ORFthreea	IRESite_Id:463	100	9	0	0	32	40	828	836	90	17.3
ORFthreea	IRESite_Id:431	100	9	0	0	62	70	524	516	90	17.3
ORFthreea	IRESite_Id:431	100	9	0	0	32	40	828	836	90	17.3
ORFthreea	IRESite_Id:301	100	9	0	0	36	44	176	184	90	17.3
ORFthreea	IRESite_Id:304	100	9	0	0	36	44	176	184	90	17.3
ORFthreea	IRESite_Id:300	100	9	0	0	36	44	176	184	90	17.3
ORFthreea	IRESite_Id:303	100	9	0	0	36	44	176	184	90	17.3
ORFthreea	IRESite_Id:305	100	9	0	0	36	44	176	184	90	17.3
ORFthreea	IRESite_Id:302	100	9	0	0	36	44	176	184	90	17.3
ORFthreea	IRESite_Id:299	100	9	0	0	36	44	176	184	90	17.3
ORFthreea	IRESite_Id:294	100	9	0	0	36	44	176	184	90	17.3
ORFthreea	IRESite_Id:298	100	9	0	0	36	44	176	184	90	17.3
ORFthreea	IRESite_Id:297	100	9	0	0	36	44	176	184	90	17.3
ORFthreea	IRESite_Id:296	100	9	0	0	36	44	176	184	90	17.3
ORFthreea	IRESite_Id:293	100	9	0	0	36	44	364	372	90	17.3
ORFthreea	IRESite_Id:274	100	9	0	0	20	28	9	17	90	17.3
ORFthreea	IRESite_Id:273	100	9	0	0	20	28	104	112	90	17.3
ORFthreea	IRESite_Id:439	100	9	0	0	62	70	524	516	90	17.3
ORFthreea	IRESite_Id:439	100	9	0	0	32	40	828	836	90	17.3
ORFthreea	IRESite_Id:459	100	9	0	0	32	40	301	309	90	17.3
ORFthreea	IRESite_Id:444	100	9	0	0	32	40	165	173	90	17.3
ORFthreea	IRESite_Id:445	100	9	0	0	32	40	61	69	90	17.3
ORFthreea	IRESite_Id:182	100	9	0	0	24	32	24	16	90	17.3
ORFthreea	IRESite_Id:183	100	9	0	0	24	32	24	16	90	17.3
ORFthreea	IRESite_Id:181	100	9	0	0	24	32	24	16	90	17.3
ORFthreea	IRESite_Id:200	100	9	0	0	24	32	24	16	90	17.3
ORFthreea	IRESite_Id:180	100	9	0	0	24	32	24	16	90	17.3
ORFthreea	IRESite_Id:201	100	9	0	0	24	32	24	16	90	17.3
ORFthreea	IRESite_Id:179	100	9	0	0	24	32	24	16	90	17.3
ORFthreea	IRESite_Id:163	100	9	0	0	24	32	24	16	90	17.3
ORFthreea	IRESite_Id:164	100	9	0	0	24	32	24	16	90	17.3
ORFthreea	IRESite_Id:162	100	9	0	0	24	32	24	16	90	17.3
ORFthreea	IRESite_Id:174	100	9	0	0	24	32	24	16	90	17.3
ORFthreea	IRESite_Id:176	100	9	0	0	24	32	24	16	90	17.3
ORFthreea	IRESite_Id:175	100	9	0	0	24	32	24	16	90	17.3
ORFthreea	IRESite_Id:173	100	9	0	0	24	32	24	16	90	17.3
ORFthreea	IRESite_Id:166	100	9	0	0	24	32	24	16	90	17.3
ORFthreea	IRESite_Id:168	100	9	0	0	24	32	24	16	90	17.3
ORFthreea	IRESite_Id:167	100	9	0	0	24	32	24	16	90	17.3
ORFthreea	IRESite_Id:165	100	9	0	0	24	32	24	16	90	17.3
ORFthreea	IRESite_Id:171	100	9	0	0	24	32	24	16	90	17.3
ORFthreea	IRESite_Id:172	100	9	0	0	24	32	24	16	90	17.3
ORFthreea	IRESite_Id:170	100	9	0	0	24	32	24	16	90	17.3
ORFthreea	IRESite_Id:177	100	9	0	0	24	32	24	16	90	17.3
ORFthreea	IRESite_Id:203	100	9	0	0	24	32	24	16	90	17.3
ORFthreea	IRESite_Id:160	100	9	0	0	24	32	24	16	90	17.3
ORFthreea	IRESite_Id:161	100	9	0	0	24	32	24	16	90	17.3
ORFthreea	IRESite_Id:159	100	9	0	0	24	32	24	16	90	17.3
ORFthreea	IRESite_Id:158	100	9	0	0	24	32	24	16	90	17.3
ORFthreea	IRESite_Id:155	100	9	0	0	24	32	24	16	90	17.3
ORFthreea	IRESite_Id:153	100	9	0	0	24	32	24	16	90	17.3
ORFthreea	IRESite_Id:178	100	9	0	0	24	32	24	16	90	17.3
ORFthreea	IRESite_Id:202	100	9	0	0	24	32	24	16	90	17.3
ORFthreea	IRESite_Id:526	100	9	0	0	17	25	568	576	90	17.3
ORFthreea	IRESite_Id:523	100	9	0	0	17	25	36	28	90	17.3
ORFthreea	IRESite_Id:18	100	9	0	0	19	27	284	292	90	17.3
S	IRESite_Id:612	93.75	16	0	1	58	72	430	415	0.7	24.2
S	IRESite_Id:58	82.61	23	1	1	22	41	810	788	2.4	22.5
S	IRESite_Id:620	93.33	15	0	1	63	76	168	182	2.4	22.5
S	IRESite_Id:435	100	11	0	0	22	32	433	423	7.9	20.8
S	IRESite_Id:9	100	11	0	0	32	42	554	564	7.9	20.8
S	IRESite_Id:17	100	11	0	0	32	42	539	549	7.9	20.8
S	IRESite_Id:16	100	11	0	0	32	42	526	536	7.9	20.8
S	IRESite_Id:15	100	11	0	0	32	42	544	554	7.9	20.8
S	IRESite_Id:22	100	11	0	0	32	42	562	572	7.9	20.8
S	IRESite_Id:21	100	11	0	0	32	42	558	568	7.9	20.8
S	IRESite_Id:14	100	11	0	0	32	42	538	548	7.9	20.8
S	IRESite_Id:20	100	11	0	0	32	42	558	568	7.9	20.8
S	IRESite_Id:13	100	11	0	0	32	42	501	511	7.9	20.8
S	IRESite_Id:19	100	11	0	0	32	42	558	568	7.9	20.8
S	IRESite_Id:12	100	11	0	0	32	42	494	504	7.9	20.8
S	IRESite_Id:23	100	11	0	0	32	42	558	568	7.9	20.8
S	IRESite_Id:11	100	11	0	0	32	42	520	530	7.9	20.8
S	IRESite_Id:10	100	11	0	0	32	42	523	533	7.9	20.8
S	IRESite_Id:24	100	11	0	0	32	42	558	568	7.9	20.8
S	IRESite_Id:437	100	10	0	0	46	55	91	100	26	19
S	IRESite_Id:225	100	10	0	0	7	16	676	685	26	19
S	IRESite_Id:35	100	10	0	0	15	24	92	83	26	19
S	IRESite_Id:57	100	10	0	0	58	67	786	777	26	19
S	IRESite_Id:365	100	10	0	0	15	24	105	96	26	19
S	IRESite_Id:415	100	10	0	0	15	24	105	96	26	19
S	IRESite_Id:414	100	10	0	0	15	24	105	96	26	19
S	IRESite_Id:211	100	10	0	0	7	16	676	685	26	19
S	IRESite_Id:210	100	10	0	0	7	16	676	685	26	19
S	IRESite_Id:413	100	10	0	0	15	24	105	96	26	19
S	IRESite_Id:410	100	10	0	0	15	24	105	96	26	19
S	IRESite_Id:25	100	10	0	0	15	24	93	84	26	19
S	IRESite_Id:484	100	10	0	0	15	24	93	84	26	19
S	IRESite_Id:403	100	10	0	0	15	24	105	96	26	19
S	IRESite_Id:404	100	10	0	0	15	24	105	96	26	19
S	IRESite_Id:355	100	10	0	0	15	24	93	84	26	19
S	IRESite_Id:27	100	10	0	0	15	24	37	28	26	19
S	IRESite_Id:32	100	10	0	0	15	24	92	83	26	19
S	IRESite_Id:33	100	10	0	0	15	24	92	83	26	19
S	IRESite_Id:34	100	10	0	0	15	24	92	83	26	19
S	IRESite_Id:634	100	10	0	0	15	24	92	83	26	19
S	IRESite_Id:635	100	10	0	0	15	24	92	83	26	19
S	IRESite_Id:9	100	9	0	0	19	27	284	292	89	17.3
S	IRESite_Id:17	100	9	0	0	19	27	284	292	89	17.3
S	IRESite_Id:22	100	9	0	0	19	27	292	300	89	17.3
S	IRESite_Id:21	100	9	0	0	19	27	288	296	89	17.3
S	IRESite_Id:14	100	9	0	0	19	27	268	276	89	17.3
S	IRESite_Id:20	100	9	0	0	19	27	288	296	89	17.3
S	IRESite_Id:19	100	9	0	0	19	27	288	296	89	17.3
S	IRESite_Id:12	100	9	0	0	19	27	224	232	89	17.3
S	IRESite_Id:23	100	9	0	0	19	27	288	296	89	17.3
S	IRESite_Id:10	100	9	0	0	19	27	253	261	89	17.3
S	IRESite_Id:24	100	9	0	0	19	27	284	292	89	17.3
S	IRESite_Id:111	100	9	0	0	2	10	260	268	89	17.3
S	IRESite_Id:322	100	9	0	0	17	25	53	45	89	17.3
S	IRESite_Id:322	100	9	0	0	63	71	56	64	89	17.3
S	IRESite_Id:26	100	9	0	0	36	44	176	184	89	17.3
S	IRESite_Id:39	100	9	0	0	63	71	57	49	89	17.3
S	IRESite_Id:37	100	9	0	0	19	27	256	264	89	17.3
S	IRESite_Id:37	100	9	0	0	19	27	284	292	89	17.3
S	IRESite_Id:103	100	9	0	0	15	23	1137	1129	89	17.3
S	IRESite_Id:71	100	9	0	0	9	17	168	176	89	17.3
S	IRESite_Id:71	100	9	0	0	9	17	168	176	89	17.3
S	IRESite_Id:310	100	9	0	0	24	32	24	16	89	17.3
S	IRESite_Id:306	100	9	0	0	24	32	24	16	89	17.3
S	IRESite_Id:311	100	9	0	0	24	32	24	16	89	17.3
S	IRESite_Id:307	100	9	0	0	24	32	24	16	89	17.3
S	IRESite_Id:312	100	9	0	0	24	32	24	16	89	17.3
S	IRESite_Id:308	100	9	0	0	24	32	24	16	89	17.3
S	IRESite_Id:313	100	9	0	0	24	32	24	16	89	17.3
S	IRESite_Id:309	100	9	0	0	24	32	24	16	89	17.3
S	IRESite_Id:463	100	9	0	0	62	70	524	516	89	17.3
S	IRESite_Id:463	100	9	0	0	32	40	828	836	89	17.3
S	IRESite_Id:431	100	9	0	0	62	70	524	516	89	17.3
S	IRESite_Id:431	100	9	0	0	32	40	828	836	89	17.3
S	IRESite_Id:301	100	9	0	0	36	44	176	184	89	17.3
S	IRESite_Id:304	100	9	0	0	36	44	176	184	89	17.3
S	IRESite_Id:300	100	9	0	0	36	44	176	184	89	17.3
S	IRESite_Id:303	100	9	0	0	36	44	176	184	89	17.3
S	IRESite_Id:305	100	9	0	0	36	44	176	184	89	17.3
S	IRESite_Id:302	100	9	0	0	36	44	176	184	89	17.3
S	IRESite_Id:299	100	9	0	0	36	44	176	184	89	17.3
S	IRESite_Id:294	100	9	0	0	36	44	176	184	89	17.3
S	IRESite_Id:298	100	9	0	0	36	44	176	184	89	17.3
S	IRESite_Id:297	100	9	0	0	36	44	176	184	89	17.3
S	IRESite_Id:296	100	9	0	0	36	44	176	184	89	17.3
S	IRESite_Id:293	100	9	0	0	36	44	364	372	89	17.3
S	IRESite_Id:274	100	9	0	0	20	28	9	17	89	17.3
S	IRESite_Id:273	100	9	0	0	20	28	104	112	89	17.3
S	IRESite_Id:439	100	9	0	0	62	70	524	516	89	17.3
S	IRESite_Id:439	100	9	0	0	32	40	828	836	89	17.3
S	IRESite_Id:459	100	9	0	0	32	40	301	309	89	17.3
S	IRESite_Id:444	100	9	0	0	32	40	165	173	89	17.3
S	IRESite_Id:445	100	9	0	0	32	40	61	69	89	17.3
S	IRESite_Id:182	100	9	0	0	24	32	24	16	89	17.3
S	IRESite_Id:183	100	9	0	0	24	32	24	16	89	17.3
S	IRESite_Id:181	100	9	0	0	24	32	24	16	89	17.3
S	IRESite_Id:200	100	9	0	0	24	32	24	16	89	17.3
S	IRESite_Id:180	100	9	0	0	24	32	24	16	89	17.3
S	IRESite_Id:201	100	9	0	0	24	32	24	16	89	17.3
S	IRESite_Id:179	100	9	0	0	24	32	24	16	89	17.3
S	IRESite_Id:163	100	9	0	0	24	32	24	16	89	17.3
S	IRESite_Id:164	100	9	0	0	24	32	24	16	89	17.3
S	IRESite_Id:162	100	9	0	0	24	32	24	16	89	17.3
S	IRESite_Id:174	100	9	0	0	24	32	24	16	89	17.3
S	IRESite_Id:176	100	9	0	0	24	32	24	16	89	17.3
S	IRESite_Id:175	100	9	0	0	24	32	24	16	89	17.3
S	IRESite_Id:173	100	9	0	0	24	32	24	16	89	17.3
S	IRESite_Id:166	100	9	0	0	24	32	24	16	89	17.3
S	IRESite_Id:168	100	9	0	0	24	32	24	16	89	17.3
S	IRESite_Id:167	100	9	0	0	24	32	24	16	89	17.3
S	IRESite_Id:165	100	9	0	0	24	32	24	16	89	17.3
S	IRESite_Id:171	100	9	0	0	24	32	24	16	89	17.3
S	IRESite_Id:172	100	9	0	0	24	32	24	16	89	17.3
S	IRESite_Id:170	100	9	0	0	24	32	24	16	89	17.3
S	IRESite_Id:177	100	9	0	0	24	32	24	16	89	17.3
S	IRESite_Id:203	100	9	0	0	24	32	24	16	89	17.3
S	IRESite_Id:160	100	9	0	0	24	32	24	16	89	17.3
S	IRESite_Id:161	100	9	0	0	24	32	24	16	89	17.3
S	IRESite_Id:159	100	9	0	0	24	32	24	16	89	17.3
S	IRESite_Id:158	100	9	0	0	24	32	24	16	89	17.3
S	IRESite_Id:155	100	9	0	0	24	32	24	16	89	17.3
S	IRESite_Id:153	100	9	0	0	24	32	24	16	89	17.3
S	IRESite_Id:178	100	9	0	0	24	32	24	16	89	17.3
S	IRESite_Id:202	100	9	0	0	24	32	24	16	89	17.3
S	IRESite_Id:526	100	9	0	0	17	25	568	576	89	17.3
S	IRESite_Id:523	100	9	0	0	17	25	36	28	89	17.3
S	IRESite_Id:18	100	9	0	0	19	27	284	292	89	17.3

## Sheet: Table S3
Supplementary Table 3. 5'-UTR sequences of six human-infecting coronaviruses
Virus	Classification	Length (nt)	Sequence
HCoV-229E	α	292	ACTTAAGTACCTTATCTATCTACAGATAGAAAAGTTGCTTTTTAGACTTTGTGTCTACTTTTCTCAACTAAACGAAATTTTTGCTATGGCCGGCATCTTTGATGCTGGAGTCGTAGTGTAATTGAAATTTCATTTGGGTTGCAACAGTTTGGAAGCAAGTGCTGTGTGTCCTAGTCTAAGGGTTTCGTGTTCCGTCACGAGATTCCATTCTACAAACGCCTTACTCGAGGTTCCGTCTCGTGTTTGTGTGGAAGCAAAGTTCTGTCTTTGTGGAAACCAGTAACTGTTCCTA
HCoV-NL63	α	286	CTTAAAGAATTTTTCTATCTATAGATAGAGAATTTTCTTATTTAGACTTTGTGTCTACTCTTCTCAACTAAACGAAATTTTTCTAGTGCTGTCATTTGTTATGGCAGTCCTAGTGTAATTGAAATTTCGTCAAGTTTGTAAACTGGTTAGGCAAGTGTTGTATTTTCTGTGTCTAAGCACTGGTGATTCTGTTCACTAGTGCATACATTGATATTTAAGTGGTGTTCCGTCACTGCTTATTGTGGAAGCAACGTTCTGTCGTTGTGGAAACCAATAACTGCTAACC
HCoV-HKU1	β (A)	205	GAGTTTGAGCGATTGACGTTCGTACCGTCTATCAGCTTACGATCTCTTGTCAGATCTCATTAAATCTAAACTTTTTAAACAAGATTCCCTGTTATCCATGCTTGTGAGTGTGGTTTAATCATAATCTTGTATTTTACTTTCCACACTTTTCATCTCTCTGCCAGTGACGTGTTGGTTGTCCTCAGCGTCCCTCCCATAGGTCGCA
HCoV-OC43	β (A)	209	ATTGTGAGCGATTTGCGTGCGTGCATCCCGCTTCACTGATCTCTTGTTAGATCTTTTTGTAATCTAAACTTTATAAAAACATCCACTCCCTGTAATCTATGCTTGTGGGCGTAGATTTTTCATAGTGGTGTTTATATTCATTTCTGCTGTTAACAGCTTTCAGCCAGGGACGTGTTGTATCCTAGGCAGTGGCCCGCCCATAGGTCACA
MERS-CoV	β (C)	278	GATTTAAGTGAATAGCTTGGCTATCTCACTTCCCCTCGTTCTCTTGCAGAACTTTGATTTTAACGAACTTAAATAAAAGCCCTGTTGTTTAGCGTATCGTTGCACTTGTCTGGTGGGATTGTGGCATTAATTTGCCTGCTCATCTAGGCAGTGGACATATGCTCAACACTGGGTATAATTCTAATTGAATACTATTTTTCAGTTAGAGCGTCGTGTCTCTTGTACGTCTCGGTCACAATACACGGTTTCGTCCGGTGCGTGGCAATTCGGGGCACATC
SARS-CoV-1	β (B)	264	ATATTAGGTTTTTACCTACCCAGGAAAAGCCAACCAACCTCGATCTCTTGTAGATCTGTTCTCTAAACGAACTTTAAAATCTGTGTAGCTGTCGCTCGGCTGCATGCCTAGTGCACCTACGCAGTATAAACAATAATAAATTTTACTGTCGTTGACAAGAAACGAGTAACTCGTCCCTCTTCTGCAGACTGCTTACGGTTTCGTCCGTGTTGCAGTCGATCATCAGCATACCTAGGTTTCGTCCGGGTGTGACCGAAAGGTAAG

## Sheet: Table S4
Supplementary Table 4. Plasmids of PGL3-promotor-5'-UTRs for dual-luciferase report gene assays
Number	Gene name	Sequence	Length	Vector	5'-cloning site	3'-cloning site
1	gRNA	ATTAAAGGTTTATACCTTCCCAGGTAACAAACCAACCAACTTTCGATCTCTTGTAGATCTGTTCTCTAAACGAACTTTAAAATCTGTGTGGCTGTCACTCGGCTGCATGCTTAGTGCACTCACGCAGTATAATTAATAACTAATTACTGTCGTTGACAGGACACGAGTAACTCGTCTATCTTCTGCAGGCTGCTTACGGTTTCGTCCGTGTTGCAGCCGATCATCAGCACATCTAGGTTTCGTCCGGGTGTGACCGAAAGGTAAG	265 nt	PGL3-promotor	HindIII	NcoI
2	ORF6	ATTAAAGGTTTATACCTTCCCAGGTAACAAACCAACCAACTTTCGATCTCTTGTAGATCTGTTCTCTAAACGAACGCTTTCTTATTACAAATTGGGAGCTTCGCAGCGTGTAGCAGGTGACTCAGGTTTTGCTGCATACAGTCGCTACAGGATTGGCAACTATAAATTAAACACAGACCATTCCAGTAGCAGTGACAATATTGCTTTGCTTGTACAGTAAGTGACAACAG	230 nt	PGL3-promotor	HindIII	NcoI
3	ORF7b	ATTAAAGGTTTATACCTTCCCAGGTAACAAACCAACCAACTTTCGATCTCTTGTAGATCTGTTCTCTAAACGAACTTTACTCTCCAATTTTTCTTATTGTTGCGGCAATAGTGTTTATAACACTTTGCTTCACACTCAAAAGAAAGACAGA	151 nt	PGL3-promotor	HindIII	NcoI
4	M	ATTAAAGGTTTATACCTTCCCAGGTAACAAACCAACCAACTTTCGATCTCTTGTAGATCTGTTCTCTAAACGAACTAAATATTATATTAGTTTTTCTGTTTGGAACTTTAATTTTAGCC	119 nt	PGL3-promotor	HindIII	NcoI
5	N	ATTAAAGGTTTATACCTTCCCAGGTAACAAACCAACCAACTTTCGATCTCTTGTAGATCTGTTCTCTAAACGAACAAACTAAA	83 nt	PGL3-promotor	HindIII	NcoI
6	E	ATTAAAGGTTTATACCTTCCCAGGTAACAAACCAACCAACTTTCGATCTCTTGTAGATCTGTTCTCTAAACGAACTT	77 nt	PGL3-promotor	HindIII	NcoI
7	S	ATTAAAGGTTTATACCTTCCCAGGTAACAAACCAACCAACTTTCGATCTCTTGTAGATCTGTTCTCTAAACGAACA	76 nt	PGL3-promotor	HindIII	NcoI
8	ORF3a	ATTAAAGGTTTATACCTTCCCAGGTAACAAACCAACCAACTTTCGATCTCTTGTAGATCTGTTCTCTAAACGAACTT	77 nt	PGL3-promotor	HindIII	NcoI
9	ORF7a	ATTAAAGGTTTATACCTTCCCAGGTAACAAACCAACCAACTTTCGATCTCTTGTAGATCTGTTCTCTAAACGAAC	75 nt	PGL3-promotor	HindIII	NcoI
10	ORF8	ATTAAAGGTTTATACCTTCCCAGGTAACAAACCAACCAACTTTCGATCTCTTGTAGATCTGTTCTCTAAACGAAC	75 nt	PGL3-promotor	HindIII	NcoI

## Sheet: Table S5
Supplementary Table 5. Plasmids of pBluescript II SK(+)-5‘UTRs for in vitro transcription
Number	Gene name	Sequence	Length	Vector	5'-cloning site	3'-cloning site
1	gRNA	CTTACCTTTCGGTCACACCCGGACGAAACCTAGATGTGCTGATGATCGGCTGCAACACGGACGAAACCGTAAGCAGCCTGCAGAAGATAGACGAGTTACTCGTGTCCTGTCAACGACAGTAATTAGTTATTAATTATACTGCGTGAGTGCACTAAGCATGCAGCCGAGTGACAGCCACACAGATTTTAAAGTTCGTTTAGAGAACAGATCTACAAGAGATCGAAAGTTGGTTGGTTTGTTACCTGGGAAGGTATAAACCTTTAAT	265 nt	pBluescript II SK(+)	EcoRⅠ	BamHⅠ
2	ORF6	CTGTTGTCACTTACTGTACAAGCAAAGCAATATTGTCACTGCTACTGGAATGGTCTGTGTTTAATTTATAGTTGCCAATCCTGTAGCGACTGTATGCAGCAAAACCTGAGTCACCTGCTACACGCTGCGAAGCTCCCAATTTGTAATAAGAAAGCGTTCGTTTAGAGAACAGATCTACAAGAGATCGAAAGTTGGTTGGTTTGTTACCTGGGAAGGTATAAACCTTTAAT	230 nt	pBluescript II SK(+)	EcoRⅠ	BamHⅠ
3	ORF7b	TCTGTCTTTCTTTTGAGTGTGAAGCAAAGTGTTATAAACACTATTGCCGCAACAATAAGAAAAATTGGAGAGTAAAGTTCGTTTAGAGAACAGATCTACAAGAGATCGAAAGTTGGTTGGTTTGTTACCTGGGAAGGTATAAACCTTTAAT	151 nt	pBluescript II SK(+)	EcoRⅠ	BamHⅠ
4	M	GGCTAAAATTAAAGTTCCAAACAGAAAAACTAATATAATATTTAGTTCGTTTAGAGAACAGATCTACAAGAGATCGAAAGTTGGTTGGTTTGTTACCTGGGAAGGTATAAACCTTTAAT	119 nt	pBluescript II SK(+)	EcoRⅠ	BamHⅠ
5	N	TTTAGTTTGTTCGTTTAGAGAACAGATCTACAAGAGATCGAAAGTTGGTTGGTTTGTTACCTGGGAAGGTATAAACCTTTAAT	83 nt	pBluescript II SK(+)	EcoRⅠ	BamHⅠ
6	E	AAGTTCGTTTAGAGAACAGATCTACAAGAGATCGAAAGTTGGTTGGTTTGTTACCTGGGAAGGTATAAACCTTTAAT	77 nt	pBluescript II SK(+)	EcoRⅠ	BamHⅠ
7	S	TGTTCGTTTAGAGAACAGATCTACAAGAGATCGAAAGTTGGTTGGTTTGTTACCTGGGAAGGTATAAACCTTTAAT	76 nt	pBluescript II SK(+)	EcoRⅠ	BamHⅠ
8	ORF3a	AAGTTCGTTTAGAGAACAGATCTACAAGAGATCGAAAGTTGGTTGGTTTGTTACCTGGGAAGGTATAAACCTTTAAT	77 nt	pBluescript II SK(+)	EcoRⅠ	BamHⅠ
9	ORF7a	GTTCGTTTAGAGAACAGATCTACAAGAGATCGAAAGTTGGTTGGTTTGTTACCTGGGAAGGTATAAACCTTTAAT	75 nt	pBluescript II SK(+)	EcoRⅠ	BamHⅠ
10	ORF8	GTTCGTTTAGAGAACAGATCTACAAGAGATCGAAAGTTGGTTGGTTTGTTACCTGGGAAGGTATAAACCTTTAAT	75 nt	pBluescript II SK(+)	EcoRⅠ	BamHⅠ

## Sheet: Table S6
Supplementary Table 6. Primers for site directed mutagenesis
Primer name	Sequence (5' to 3')	Base pairs
gRNA-uORF1-forword	CTTGTAGATCCGTTCTCTAAACGAACTTTAAAATCTGTGT	40
gRNA-uORF1-reverse	GAGAACGGATCTACAAGAGATCGAAAGTTGGTTG	34
gRNA-uORF2-forword	TAAAATCCGTGTGGCTGTCACTCGGCTGCATG	32
gRNA-uORF2-reverse	CAGCCACACGGATTTTAAAGTTCGTTTAGAGAACAGATC	39
gRNA-uORF3-forword	TCTATCTTCCGCAGGCTGCTTACGGTTTCGTC	32
gRNA-uORF3-reverse	AGCCTGCGGAAGATAGACGAGTTACTCGTGTCCTG	35
gRNA-uORF4-forword	TCTATCTTCTGCAGGCCGCTTACGGTTTCGTCCGTGT	37
gRNA-uORF4-reverse	GGCCTGCAGAAGATAGACGAGTTACTCGTGTC	32
ORF6-uORF1-forword	CTTGTAGATCAGTTCTCTAAACGAACGCTTTCTTATT	37
ORF6-uORF1-reverse	GAGAACTGATCTACAAGAGATCGAAAGTTGGTTG	34
ORF6-uORF2-forword	CTCAGGTTTAGCTGCATACAGTCGCTACAGGA	32
ORF6-uORF2-reverse	ATGCAGCTAAACCTGAGTCACCTGCTACACGC	32
ORF7b-uORF1-forword	CTTGTAGATCAGTTCTCTAAACGAACTTTACTCTCCAAT	39
ORF7b-uORF1-reverse	GAGAACTGATCTACAAGAGATCGAAAGTTGGTTG	34
M-uORF1-forword	CTTGTAGATCAGTTCTCTAAACGAACTAAATATTATATTAGTTTTT	46
M-uORF1-reverse	GAGAACTGATCTACAAGAGATCGAAAGTTGGTTG	34
